# Supplementary material for: Dimethyl 8-acetyl-2-methyl-1,2-dihydro­quinoline-2,4-dicarboxyl­ate
Source: Acta Crystallogr Sect E Struct Rep Online. 2011 Feb 2;67(Pt 3):o544–5. doi: 10.1107/S1600536811003564 (PMC3052105; doi:10.1107/S1600536811003564)
Supplement: Supplementary file 2 [file e-67-0o544-Isup2.hkl]

#
# h,k,l, Fc-squared, Fo-squared, sigma(Fo-squared) and status flag
#
data_I
_shelx_title ' TEST STRUCTURE D:\DATA\ZEYBUL3_DENE\ZEYGUL3'
_shelx_refln_list_code          4
_shelx_F_calc_maximum      144.36
_exptl_crystal_F_000       640.00
_reflns_d_resolution_high  0.7964
 
loop_
 _symmetry_equiv_pos_as_xyz
 'x, y, z'
 '-x, y+1/2, -z+1/2'
 '-x, -y, -z'
 'x, -y-1/2, z-1/2'
 
_cell_length_a     8.0222
_cell_length_b    18.2466
_cell_length_c    10.3478
_cell_angle_alpha  90.000
_cell_angle_beta  101.042
_cell_angle_gamma  90.000
 
_shelx_F_squared_multiplier     1.000
 
loop_
 _refln_index_h
 _refln_index_k
 _refln_index_l
 _refln_F_squared_calc
 _refln_F_squared_meas
 _refln_F_squared_sigma
 _refln_observed_status
   1   0   0      824.54      748.39      7.19 o
   2   0   0     5827.60     5668.19     32.83 o
   3   0   0     5233.33     5315.92     21.64 o
   4   0   0      563.46      702.45      7.17 o
   5   0   0      656.00      692.71     11.02 o
   6   0   0      143.57      138.76      3.14 o
   7   0   0        1.98        6.07      2.38 o
   8   0   0      131.33      134.92      3.07 o
   9   0   0        1.64        4.38      2.78 o
   1   1   0     1108.38     1319.01      6.35 o
   2   1   0     4305.76     4308.33     35.87 o
   3   1   0      185.83      157.49      2.10 o
   4   1   0     1167.01     1293.68      8.80 o
   5   1   0       77.88       85.58      1.73 o
   6   1   0      244.26      216.95      1.96 o
   7   1   0        6.87        7.96      1.71 o
   8   1   0       40.40       40.41      1.86 o
   9   1   0       11.98        8.37      2.30 o
   0   2   0       33.62       55.80      7.89 o
   1   2   0     4970.74     5468.54     18.73 o
   2   2   0     3353.75     3561.79     24.60 o
   3   2   0       46.94       44.37      1.91 o
   4   2   0        6.35        0.88      1.60 o
   5   2   0        6.95        4.07      1.77 o
   6   2   0        1.54        5.45      1.63 o
   7   2   0       21.98       23.96      1.86 o
   8   2   0        0.96        0.94      1.84 o
   9   2   0        3.78        6.24      2.25 o
   1   3   0     2653.93     2778.78     29.84 o
   2   3   0        9.87        6.46      3.07 o
   3   3   0      794.00      901.40      6.88 o
   4   3   0       48.90       53.48      1.96 o
   5   3   0       69.05       69.46      1.93 o
   6   3   0       88.79       85.77      2.11 o
   7   3   0      132.83      142.64      2.26 o
   8   3   0        9.65        9.05      2.10 o
   9   3   0        0.91        2.69      2.24 o
   0   4   0     5312.12     5031.66    167.55 o
   1   4   0    11736.45    10995.24    453.81 o
   2   4   0      194.57      198.95      3.80 o
   3   4   0      979.17     1015.39      4.48 o
   4   4   0      620.59      630.86      4.43 o
   5   4   0      122.26      136.75      2.12 o
   6   4   0        5.69        8.10      1.80 o
   7   4   0        7.36       10.23      2.02 o
   8   4   0        0.01        1.63      2.09 o
   9   4   0       15.37       15.97      2.30 o
   1   5   0    10395.45    10062.59    139.95 o
   2   5   0      483.96      484.59      8.69 o
   3   5   0      442.40      429.00      3.87 o
   4   5   0      146.59      161.06      2.29 o
   5   5   0      204.47      238.28      2.34 o
   6   5   0       18.70       29.29      1.91 o
   7   5   0       35.54       38.03      2.32 o
   8   5   0        7.05        6.10      2.06 o
   9   5   0       12.41       13.47      2.31 o
   0   6   0      251.17      171.87      8.81 o
   1   6   0       34.22       41.93      4.08 o
   2   6   0       28.00       34.20      3.14 o
   3   6   0      801.83      840.01      4.27 o
   4   6   0     1815.11     1874.60     11.45 o
   5   6   0      347.81      401.38      5.59 o
   6   6   0       22.75       27.82      1.95 o
   7   6   0       18.70       30.03      1.98 o
   8   6   0        6.48        9.16      2.38 o
   9   6   0        1.04        4.41      2.34 o
   1   7   0      833.05      878.85     26.24 o
   2   7   0      169.00      202.19      3.23 o
   3   7   0        2.39        2.04      2.79 o
   4   7   0       23.54       33.86      2.11 o
   5   7   0      116.48      123.55      2.21 o
   6   7   0       20.86       22.71      1.96 o
   7   7   0        0.01        2.01      1.97 o
   8   7   0        7.21        8.83      2.41 o
   9   7   0        4.90        1.56      2.37 o
   0   8   0      345.59      343.93     20.07 o
   1   8   0     1605.16     1521.36     27.12 o
   2   8   0     1678.18     1672.38     26.28 o
   3   8   0      715.89      734.57      7.28 o
   4   8   0       10.61       11.73      2.42 o
   5   8   0       12.82       14.25      1.96 o
   6   8   0       70.58       83.42      2.26 o
   7   8   0       16.93       22.50      2.12 o
   8   8   0       24.18       30.65      2.40 o
   9   8   0        7.44        5.89      2.30 o
   1   9   0     1666.61     1647.97     32.16 o
   2   9   0      389.21      433.25      8.89 o
   3   9   0      270.65      279.64      8.27 o
   4   9   0       92.90      109.58      3.38 o
   5   9   0        1.53        3.27      2.02 o
   6   9   0        0.06       -1.61      2.07 o
   7   9   0        0.64        2.16      2.20 o
   8   9   0        1.39        1.77      2.07 o
   9   9   0        1.06        6.93      2.77 o
   0  10   0        3.24        3.92      4.45 o
   1  10   0      336.01      312.59      9.09 o
   2  10   0      200.33      210.85      6.37 o
   3  10   0        4.00        8.58      2.80 o
   4  10   0       13.22       14.32      2.64 o
   5  10   0       71.01       64.91      2.10 o
   6  10   0        0.02        3.59      2.09 o
   7  10   0       51.90       49.87      2.86 o
   8  10   0       22.23       18.35      2.34 o
   1  11   0      587.51      543.73     18.00 o
   2  11   0      495.13      502.97     14.38 o
   3  11   0      120.80      127.47      3.11 o
   4  11   0      270.39      293.55     13.33 o
   5  11   0       36.35       40.41      2.15 o
   6  11   0       21.31       24.67      2.23 o
   7  11   0       13.46       17.67      2.20 o
   8  11   0       13.61        9.05      2.38 o
   0  12   0       11.88       18.09      4.60 o
   1  12   0       12.65       16.96      3.30 o
   2  12   0        1.58        2.33      3.05 o
   3  12   0        7.93        7.22      2.61 o
   4  12   0        6.83        9.39      2.69 o
   5  12   0       11.71       11.07      2.34 o
   6  12   0        7.33        9.19      2.18 o
   7  12   0        2.34        6.35      2.37 o
   8  12   0        1.74        1.74      2.46 o
   1  13   0      286.63      247.66      7.76 o
   2  13   0      151.12      141.68      3.33 o
   3  13   0       52.43       48.96      2.87 o
   4  13   0       67.13       64.39      4.25 o
   5  13   0       14.74       11.55      2.78 o
   6  13   0        1.69        2.45      2.36 o
   7  13   0        1.88        3.95      2.28 o
   8  13   0        9.44        9.45      2.31 o
   0  14   0       23.19       27.38      4.75 o
   1  14   0       12.78       16.92      3.19 o
   2  14   0      122.83      128.63      3.94 o
   3  14   0      106.99      107.83      3.16 o
   4  14   0        7.94        8.11      2.83 o
   5  14   0       46.54       43.82      4.84 o
   6  14   0        0.14        2.79      2.26 o
   7  14   0       10.93       11.96      2.95 o
   1  15   0      158.50      136.36      3.60 o
   2  15   0        1.72        5.55      2.88 o
   3  15   0        9.18       12.14      2.91 o
   4  15   0        3.71       10.00      3.41 o
   5  15   0        6.09        5.28      2.90 o
   6  15   0       39.05       31.09      2.35 o
   7  15   0        1.49        7.48      2.76 o
   0  16   0       80.33       89.64     14.60 o
   1  16   0       12.45        7.40      2.90 o
   2  16   0        4.58        6.69      2.89 o
   3  16   0       29.31       30.71      3.25 o
   4  16   0      109.53      111.60      8.40 o
   5  16   0        2.60        3.65      2.84 o
   6  16   0        0.85        2.53      2.42 o
   7  16   0        2.60        4.74      2.58 o
   1  17   0        1.15       -0.13      2.90 o
   2  17   0       71.46       77.36      3.05 o
   3  17   0       14.88       11.43      2.83 o
   4  17   0       12.28       10.93      2.84 o
   5  17   0        0.93        8.42      3.67 o
   6  17   0        1.26        2.48      2.28 o
   0  18   0       21.21       21.66      4.10 o
   1  18   0        1.50        5.79      3.26 o
   2  18   0        5.89       10.30      2.93 o
   3  18   0       28.37       20.84      2.98 o
   4  18   0        1.77        4.80      3.04 o
   5  18   0        2.44        3.10      3.03 o
   6  18   0        5.23        5.77      2.51 o
   1  19   0       16.86       18.87      3.03 o
   2  19   0        0.01        4.13      3.07 o
   3  19   0        4.84        8.49      3.10 o
   4  19   0        5.15        6.96      3.07 o
   5  19   0        0.05        0.43      3.26 o
   0  20   0       29.08       33.95      4.27 o
   1  20   0        0.01        3.22      3.27 o
   2  20   0        1.12        3.20      3.07 o
   3  20   0        1.18        0.93      2.99 o
   4  20   0       23.67       19.79      3.37 o
   1  21   0        0.06        1.19      2.98 o
   2  21   0        3.12        4.30      3.04 o
   3  21   0       61.18       58.66      6.13 o
   0  22   0       25.66       19.15      4.75 o
   1  22   0       16.36       16.25      3.28 o
   2  22   0        1.98        4.39      3.31 o
  -9   1   1        2.16        4.77      1.87 o
  -8   1   1       18.65       23.08      1.84 o
  -7   1   1        2.84        5.80      1.65 o
  -6   1   1      152.22      164.23      1.80 o
  -5   1   1       18.15       25.98      1.67 o
  -4   1   1     2091.53     2253.16     11.54 o
  -3   1   1     1334.38     1549.90      9.35 o
  -2   1   1     1330.16     1207.86      7.30 o
  -1   1   1     1533.13     1701.93      7.98 o
   0   1   1       60.42       88.64      8.05 o
   1   1   1       21.50       21.36      3.76 o
   2   1   1      714.60      719.24      4.53 o
   3   1   1      186.41      174.71      2.28 o
   4   1   1      702.05      709.72      6.83 o
   5   1   1      445.44      458.81      4.15 o
   6   1   1       32.92       35.61      1.76 o
   7   1   1       12.11       12.25      1.84 o
   8   1   1        1.71        4.03      2.07 o
   9   1   1        5.81        7.04      2.35 o
  -9   2   1        1.72        6.76      2.14 o
  -8   2   1      172.65      152.60      4.17 o
  -7   2   1       19.38       12.87      1.60 o
  -6   2   1        4.86        3.35      1.56 o
  -5   2   1       32.46       38.32      1.67 o
  -4   2   1      147.35      187.74      2.32 o
  -3   2   1       43.39       61.04      1.81 o
  -2   2   1      732.20      670.72      9.21 o
  -1   2   1     1661.73     1806.36     17.77 o
   0   2   1    11876.13    10306.69     29.16 o
   1   2   1      327.26      326.41      5.33 o
   2   2   1      314.56      298.79      3.26 o
   3   2   1      774.67      711.71      6.50 o
   4   2   1        0.72        2.43      1.94 o
   5   2   1       13.25       13.66      1.80 o
   6   2   1        7.48        9.69      2.16 o
   7   2   1       49.43       58.97      2.08 o
   8   2   1       16.67       16.38      2.15 o
   9   2   1        2.45        2.56      2.29 o
  -9   3   1       17.95       14.20      2.27 o
  -8   3   1       57.07       53.82      2.23 o
  -7   3   1        0.88        4.20      1.84 o
  -6   3   1        0.16        2.32      1.60 o
  -5   3   1        9.77        6.38      1.85 o
  -4   3   1     1231.73     1445.81      8.01 o
  -3   3   1       58.43       63.64      2.18 o
  -2   3   1     1912.63     2053.47      5.72 o
  -1   3   1     2019.49     2030.86     30.20 o
   0   3   1     1693.69     1777.62     41.72 o
   1   3   1      681.74      776.23      6.27 o
   2   3   1       20.45       10.69      3.14 o
   3   3   1       11.58       15.51      2.01 o
   4   3   1      207.14      208.78      2.37 o
   5   3   1        5.19        5.36      1.97 o
   6   3   1       51.29       49.37      1.93 o
   7   3   1        5.18        6.85      2.27 o
   8   3   1       10.41       13.80      2.19 o
   9   3   1        0.01        2.12      2.28 o
  -9   4   1       13.89       16.38      2.27 o
  -8   4   1        5.10        9.66      2.48 o
  -7   4   1       69.41       65.74      2.06 o
  -6   4   1      277.15      261.18      4.38 o
  -5   4   1       17.71       25.91      1.88 o
  -4   4   1      230.50      195.00      2.32 o
  -3   4   1     6362.43     6574.24     43.29 o
  -2   4   1     1592.98     1447.56     12.98 o
  -1   4   1    11130.13    10103.64    247.95 o
   0   4   1     4365.47     4176.34     96.71 o
   1   4   1     2550.20     2713.41     26.91 o
   2   4   1      136.66      169.94      3.29 o
   3   4   1      110.66      109.65      2.58 o
   4   4   1       78.43       86.05      2.10 o
   5   4   1       36.14       31.91      2.08 o
   6   4   1        1.86        4.40      2.03 o
   7   4   1        0.38        5.09      2.25 o
   8   4   1        1.47        1.18      2.02 o
   9   4   1        0.06        2.70      2.31 o
  -9   5   1        5.80        9.91      2.06 o
  -8   5   1       71.35       68.43      2.14 o
  -7   5   1        0.24        0.65      2.02 o
  -6   5   1        3.64        5.98      2.14 o
  -5   5   1      117.62      113.01      2.11 o
  -4   5   1        6.81        9.73      2.04 o
  -3   5   1     2954.26     2975.00     18.74 o
  -2   5   1      608.34      515.51      6.32 o
  -1   5   1       19.75       26.51      3.78 o
   0   5   1    20838.54    18627.64    449.59 o
   1   5   1     4808.23     4798.84     94.05 o
   2   5   1       20.04       15.58      2.90 o
   3   5   1       21.47       19.54      2.76 o
   4   5   1      177.32      209.01      2.38 o
   5   5   1       14.85       13.05      2.07 o
   6   5   1        2.90        6.12      1.81 o
   7   5   1      152.54      158.35      2.43 o
   8   5   1        3.62        5.57      2.29 o
   9   5   1        0.37        0.42      2.35 o
  -9   6   1       20.43       21.15      2.29 o
  -8   6   1        7.82       10.98      2.17 o
  -7   6   1       66.89       58.52      2.25 o
  -6   6   1       37.84       48.04      3.56 o
  -5   6   1      532.56      523.53      5.53 o
  -4   6   1        3.09        5.07      2.03 o
  -3   6   1      398.99      362.41      4.23 o
  -2   6   1      310.98      253.58      3.52 o
  -1   6   1        0.50        9.43      4.12 o
   0   6   1      264.53      265.56      8.15 o
   1   6   1     5495.10     5181.29    135.17 o
   2   6   1        7.85        9.76      3.05 o
   3   6   1        1.30        3.27      2.51 o
   4   6   1      501.81      507.82      3.54 o
   5   6   1       13.67       12.30      1.94 o
   6   6   1       71.76       79.23      2.02 o
   7   6   1      146.17      153.74      2.66 o
   8   6   1        3.02        5.07      2.43 o
   9   6   1      152.08      124.52      5.67 o
  -9   7   1       40.12       30.33      2.86 o
  -8   7   1        1.92        6.59      2.17 o
  -7   7   1        2.66        2.76      2.18 o
  -6   7   1       14.97       15.18      2.76 o
  -5   7   1        1.17        2.11      1.90 o
  -4   7   1      245.75      283.07      3.15 o
  -3   7   1     1279.37     1384.29      6.90 o
  -2   7   1        3.05        3.77      2.76 o
  -1   7   1       41.43       53.05      3.43 o
   0   7   1      117.63       98.47      4.29 o
   1   7   1     2670.13     2557.00     68.96 o
   2   7   1      979.87     1079.80      9.93 o
   3   7   1       18.92       17.10      2.69 o
   4   7   1        2.47        3.33      2.05 o
   5   7   1      177.68      183.95      2.35 o
   6   7   1        0.75       -0.71      1.96 o
   7   7   1        0.01        0.53      2.10 o
   8   7   1        2.25        3.66      2.23 o
   9   7   1       46.16       42.18      3.34 o
  -9   8   1        8.33        9.36      2.40 o
  -8   8   1        0.11        4.47      2.45 o
  -7   8   1       13.63       11.56      1.97 o
  -6   8   1        0.04       -0.39      1.96 o
  -5   8   1       46.38       42.16      1.99 o
  -4   8   1       12.50       20.18      2.08 o
  -3   8   1      694.08      654.13      3.96 o
  -2   8   1        0.25        3.97      2.74 o
  -1   8   1      141.55      120.12      4.38 o
   0   8   1      789.35      786.74     29.01 o
   1   8   1      581.97      557.84     10.24 o
   2   8   1       54.79       63.56      3.00 o
   3   8   1        0.64       -0.25      2.66 o
   4   8   1       46.74       64.05      2.56 o
   5   8   1        9.57        9.70      2.27 o
   6   8   1       11.26       11.19      1.99 o
   7   8   1       11.10       14.35      2.17 o
   8   8   1        0.77        6.60      2.26 o
   9   8   1        0.09        3.52      2.69 o
  -9   9   1       11.83       11.78      2.18 o
  -8   9   1       11.43       12.07      2.50 o
  -7   9   1       48.94       58.18      3.64 o
  -6   9   1       32.03       25.68      2.02 o
  -5   9   1       57.86       56.21      2.12 o
  -4   9   1      184.45      145.41      4.25 o
  -3   9   1      147.55      175.90      3.09 o
  -2   9   1      554.24      628.41     13.67 o
  -1   9   1        9.34        7.64      3.00 o
   0   9   1     1017.86      900.81     33.58 o
   1   9   1     1741.82     1745.95     36.68 o
   2   9   1      549.66      516.83     14.99 o
   3   9   1       16.02       17.05      2.74 o
   4   9   1      198.50      187.74      6.99 o
   5   9   1       42.40       47.96      2.51 o
   6   9   1       40.40       37.64      2.07 o
   7   9   1        8.82        9.11      2.12 o
   8   9   1       43.86       37.44      3.04 o
  -9  10   1       28.97       28.79      2.44 o
  -8  10   1       12.57       14.79      2.56 o
  -7  10   1        4.63        8.13      2.22 o
  -6  10   1       16.92       19.78      2.00 o
  -5  10   1       47.00       55.10      3.05 o
  -4  10   1      124.15      105.82      2.88 o
  -3  10   1        9.76       10.84      2.79 o
  -2  10   1      537.01      528.43     16.36 o
  -1  10   1      284.06      282.57      6.05 o
   0  10   1        6.18        5.23      3.27 o
   1  10   1     2546.19     2510.96     57.80 o
   2  10   1      422.71      396.49      7.86 o
   3  10   1      105.58      115.14      3.40 o
   4  10   1       22.50       27.33      2.83 o
   5  10   1        0.00        2.89      2.17 o
   6  10   1        1.34        1.90      2.08 o
   7  10   1       21.37       28.22      2.29 o
   8  10   1       25.92       26.46      2.53 o
  -8  11   1        4.58        6.26      2.35 o
  -7  11   1        0.54        3.79      2.27 o
  -6  11   1       18.99       19.47      2.23 o
  -5  11   1       10.12       14.37      2.00 o
  -4  11   1       32.34       38.29      3.38 o
  -3  11   1       14.87       15.04      2.82 o
  -2  11   1      221.05      195.15      6.00 o
  -1  11   1       29.62       37.91      3.21 o
   0  11   1        6.63        9.70      3.29 o
   1  11   1      186.10      226.29      6.34 o
   2  11   1       43.61       42.80      3.13 o
   3  11   1      162.17      146.40      5.13 o
   4  11   1      342.06      340.59     16.86 o
   5  11   1      537.46      524.65     20.35 o
   6  11   1        9.29        9.75      2.11 o
   7  11   1       22.04       31.78      2.36 o
   8  11   1       41.84       38.33      2.82 o
  -8  12   1        0.05        2.31      2.38 o
  -7  12   1       24.63       25.33      3.04 o
  -6  12   1        1.12        1.15      1.96 o
  -5  12   1       10.12       10.99      2.09 o
  -4  12   1        1.59        4.42      2.72 o
  -3  12   1      140.95      134.21      5.95 o
  -2  12   1       41.41       45.85      3.29 o
  -1  12   1      361.68      385.85     12.48 o
   0  12   1        0.01        3.36      3.36 o
   1  12   1      150.99      153.05      3.61 o
   2  12   1       43.97       56.82      3.09 o
   3  12   1       44.52       52.39      3.08 o
   4  12   1       77.02       81.63      6.86 o
   5  12   1      189.17      181.04     10.63 o
   6  12   1        6.57       13.51      2.47 o
   7  12   1       11.23       15.70      2.41 o
   8  12   1        0.05        4.85      2.48 o
  -8  13   1        0.97        1.79      2.42 o
  -7  13   1        0.79        1.16      2.11 o
  -6  13   1        8.86        6.43      2.04 o
  -5  13   1        4.60        2.58      2.37 o
  -4  13   1        1.17        1.60      2.42 o
  -3  13   1        0.20        1.41      3.48 o
  -2  13   1       40.56       56.73      3.07 o
  -1  13   1        1.30        3.36      3.31 o
   0  13   1        6.66        4.72      3.11 o
   1  13   1      349.05      377.25     12.25 o
   2  13   1      220.13      193.32      3.52 o
   3  13   1       10.09       13.66      2.58 o
   4  13   1        0.90        3.85      2.66 o
   5  13   1        6.07        7.56      3.37 o
   6  13   1        0.55        2.56      2.26 o
   7  13   1        3.35        5.93      2.38 o
  -7  14   1        0.24        4.91      2.26 o
  -6  14   1       18.13       17.44      3.00 o
  -5  14   1        0.01       -1.84      2.79 o
  -4  14   1        0.12        1.35      2.69 o
  -3  14   1       89.56       91.07      3.95 o
  -2  14   1       57.81       56.89      3.01 o
  -1  14   1      116.74       99.63      3.17 o
   0  14   1        3.18        3.86      3.21 o
   1  14   1       10.26       11.64      3.37 o
   2  14   1      411.05      387.77     13.71 o
   3  14   1        7.07        7.20      2.92 o
   4  14   1       35.10       30.75      3.49 o
   5  14   1       15.39       13.99      2.81 o
   6  14   1       18.53       21.60      2.64 o
   7  14   1       18.24       14.58      2.64 o
  -7  15   1       17.22       18.61      2.36 o
  -6  15   1        4.40        6.36      2.34 o
  -5  15   1        7.83        5.00      2.86 o
  -4  15   1        3.11        5.55      2.66 o
  -3  15   1       39.63       34.11      3.18 o
  -2  15   1      219.46      225.37      6.77 o
  -1  15   1       11.33       18.96      3.10 o
   0  15   1      102.30       87.74      3.34 o
   1  15   1      112.45       90.89      4.84 o
   2  15   1      250.46      244.44      8.89 o
   3  15   1        9.47       13.81      2.62 o
   4  15   1       18.57       22.74      4.04 o
   5  15   1       51.23       43.14      4.68 o
   6  15   1       12.63       12.64      2.34 o
   7  15   1       11.78       10.73      2.42 o
  -7  16   1        5.25        5.83      2.64 o
  -6  16   1        2.83        5.63      2.36 o
  -5  16   1        7.07        8.36      2.65 o
  -4  16   1       80.13       76.43      3.76 o
  -3  16   1        6.02        6.28      2.89 o
  -2  16   1      136.28      144.36      6.25 o
  -1  16   1       27.93       34.80      3.17 o
   0  16   1      104.23      117.79      4.39 o
   1  16   1      184.33      180.48      5.59 o
   2  16   1       35.54       37.34      2.90 o
   3  16   1       25.25       29.64      3.03 o
   4  16   1      250.15      244.86     16.71 o
   5  16   1        2.67        4.83      2.79 o
   6  16   1       17.99       13.82      2.40 o
  -6  17   1        0.21        0.36      2.34 o
  -5  17   1        0.01        6.43      2.94 o
  -4  17   1        5.30        8.57      2.85 o
  -3  17   1       35.00       39.19      3.24 o
  -2  17   1       19.05       17.59      2.91 o
  -1  17   1        2.11        2.81      3.01 o
   0  17   1      196.45      187.62      4.91 o
   1  17   1       28.64       31.17      3.05 o
   2  17   1       81.79       84.64      3.56 o
   3  17   1       26.65       33.40      3.09 o
   4  17   1        2.53        1.62      2.86 o
   5  17   1       24.21       21.07      3.91 o
   6  17   1        0.27        3.42      2.60 o
  -6  18   1        0.02        3.02      2.41 o
  -5  18   1        0.39       -0.99      3.09 o
  -4  18   1       19.18       14.19      2.99 o
  -3  18   1       40.62       39.48      3.08 o
  -2  18   1        1.80        2.49      2.96 o
  -1  18   1       30.36       25.51      2.95 o
   0  18   1       14.42       12.05      2.92 o
   1  18   1        6.50        9.49      2.97 o
   2  18   1        0.88        2.15      3.11 o
   3  18   1       19.93       23.34      3.13 o
   4  18   1       67.40       67.91      6.10 o
   5  18   1        3.61        9.34      2.97 o
  -5  19   1        0.97        3.99      3.18 o
  -4  19   1        4.72       10.50      3.08 o
  -3  19   1        2.93        3.65      2.95 o
  -2  19   1       20.96       17.18      3.06 o
  -1  19   1        2.98        2.60      3.02 o
   0  19   1        0.14        4.52      3.11 o
   1  19   1        2.79        1.49      3.00 o
   2  19   1       32.90       35.19      3.24 o
   3  19   1      114.24      110.78      7.72 o
   4  19   1       13.81        9.08      3.27 o
   5  19   1        6.83        8.31      3.32 o
  -4  20   1       15.78       11.79      3.23 o
  -3  20   1        0.08        1.19      2.96 o
  -2  20   1        0.76       -1.98      3.13 o
  -1  20   1       16.98       15.60      3.11 o
   0  20   1        3.60        4.89      3.14 o
   1  20   1       11.50       16.62      3.14 o
   2  20   1        8.76        8.49      3.20 o
   3  20   1        5.38       10.90      3.46 o
   4  20   1        8.55        7.00      3.12 o
  -4  21   1        0.39        7.32      3.16 o
  -3  21   1       28.28       26.64      3.36 o
  -2  21   1        1.15        0.62      3.15 o
  -1  21   1        0.07        2.83      3.12 o
   0  21   1        5.16        8.59      3.30 o
   1  21   1        5.39        6.41      3.13 o
   2  21   1        8.66       14.52      3.27 o
   3  21   1       16.51       15.08      3.39 o
  -2  22   1        1.12        7.12      3.42 o
  -1  22   1        0.88        4.06      3.31 o
   0  22   1        3.63        5.50      3.12 o
   1  22   1        1.93        2.52      3.38 o
   2  22   1       14.56       14.99      3.50 o
 -10   0   2       32.73       24.71      4.30 o
  -9   0   2        8.01       12.07      2.71 o
  -8   0   2      373.40      332.76      8.06 o
  -7   0   2       34.06       25.03      2.29 o
  -6   0   2       55.77       46.67      2.32 o
  -5   0   2      307.54      261.37      6.23 o
  -4   0   2     1967.51     2022.77     26.47 o
  -3   0   2       95.05      119.19      2.69 o
  -2   0   2    16243.86    14736.82    428.75 o
  -1   0   2      256.99      221.16      4.66 o
   0   0   2     2411.30     2296.34     80.48 o
   1   0   2     8440.96     8681.92    175.89 o
   2   0   2      511.84      543.18      6.75 o
   3   0   2      149.80      133.98      3.11 o
   4   0   2      734.15      659.65      6.52 o
   5   0   2      276.28      229.43      4.04 o
   6   0   2       16.86       22.64      2.61 o
   7   0   2      118.46      119.67      4.66 o
   8   0   2        1.32        3.59      3.81 o
   9   0   2        2.09        2.09      3.97 o
 -10   1   2        6.28        5.47      2.49 o
  -9   1   2        7.18        8.33      1.93 o
  -8   1   2       89.75       84.94      1.90 o
  -7   1   2        8.09        8.61      1.65 o
  -6   1   2       24.16       22.26      1.65 o
  -5   1   2      465.53      453.28      6.53 o
  -4   1   2     1179.58     1280.19      8.52 o
  -3   1   2      503.32      464.11      3.67 o
  -2   1   2      194.46      159.56      6.53 o
  -1   1   2     2297.95     2268.92     13.86 o
   0   1   2       21.86       22.62      4.88 o
   1   1   2      140.87      129.87      4.16 o
   2   1   2      172.91      179.03      3.41 o
   3   1   2      173.95      149.67      2.36 o
   4   1   2      705.82      668.37      7.61 o
   5   1   2        8.64       16.34      1.73 o
   6   1   2     1486.13     1458.66     12.33 o
   7   1   2      188.14      190.24      2.49 o
   8   1   2        0.16        0.78      2.26 o
   9   1   2       21.25       22.60      4.47 o
 -10   2   2        2.07        1.34      2.39 o
  -9   2   2       10.69        8.83      2.15 o
  -8   2   2        0.00        2.03      1.65 o
  -7   2   2      103.48      108.18      2.03 o
  -6   2   2       33.19       37.77      1.64 o
  -5   2   2      101.34       95.78      1.92 o
  -4   2   2      392.51      482.50      5.36 o
  -3   2   2       62.09       92.89      1.90 o
  -2   2   2     6383.36     6192.81     40.71 o
  -1   2   2      543.62      681.51     10.64 o
   0   2   2     7807.90     7166.45     85.38 o
   1   2   2     3161.41     3037.13     20.41 o
   2   2   2     1551.88     1609.60     10.03 o
   3   2   2      124.13      141.55      2.64 o
   4   2   2        0.00        6.39      1.96 o
   5   2   2      105.73       96.16      2.16 o
   6   2   2      442.13      479.10      7.40 o
   7   2   2       50.47       59.88      2.61 o
   8   2   2        9.67       13.47      2.27 o
   9   2   2       23.57       23.26      2.35 o
  -9   3   2       13.32        9.11      2.35 o
  -8   3   2       58.46       48.28      2.17 o
  -7   3   2       11.06        7.59      1.72 o
  -6   3   2       50.44       46.87      2.01 o
  -5   3   2       43.67       55.33      1.74 o
  -4   3   2       66.40       86.44      2.01 o
  -3   3   2     2084.37     2187.88     17.27 o
  -2   3   2      189.61      197.51      3.31 o
  -1   3   2       49.72       52.75      4.79 o
   0   3   2     1333.79     1077.50     35.58 o
   1   3   2       18.52       15.70      4.41 o
   2   3   2      473.52      522.25      4.73 o
   3   3   2       17.81       17.63      2.29 o
   4   3   2       89.72       84.58      2.15 o
   5   3   2      511.74      462.30      4.18 o
   6   3   2      167.57      181.66      3.28 o
   7   3   2       73.44       78.59      2.32 o
   8   3   2      100.14       97.89      2.48 o
   9   3   2       14.06       11.14      2.51 o
  -9   4   2        0.10        0.86      2.48 o
  -8   4   2       66.73       69.29      2.15 o
  -7   4   2       33.61       27.24      2.69 o
  -6   4   2      118.87      101.30      2.36 o
  -5   4   2      120.96      134.05      2.05 o
  -4   4   2       16.48       28.56      2.18 o
  -3   4   2      229.27      207.68      3.73 o
  -2   4   2      370.81      402.26      3.84 o
  -1   4   2     1773.30     1681.55     38.29 o
   0   4   2     1299.74     1319.79     27.15 o
   1   4   2       58.13       88.25      5.15 o
   2   4   2      263.55      281.81      3.64 o
   3   4   2     1340.96     1255.34      9.69 o
   4   4   2      250.58      241.64      3.23 o
   5   4   2       82.88       76.64      2.13 o
   6   4   2      297.80      288.29      4.47 o
   7   4   2      102.51       98.98      2.35 o
   8   4   2        5.05        7.11      2.34 o
   9   4   2       27.30       28.98      2.59 o
  -9   5   2       22.39       16.90      2.33 o
  -8   5   2       31.36       31.09      2.73 o
  -7   5   2       10.10        2.25      1.90 o
  -6   5   2       11.02        8.28      1.92 o
  -5   5   2       78.40       72.48      3.66 o
  -4   5   2       55.07       47.31      2.14 o
  -3   5   2      396.67      473.19      4.63 o
  -2   5   2       98.42      100.79      3.99 o
  -1   5   2      825.13      774.73     22.63 o
   0   5   2       42.96       22.06      4.88 o
   1   5   2       37.28       22.10      3.87 o
   2   5   2        1.76        4.51      3.45 o
   3   5   2       40.81       49.40      2.89 o
   4   5   2       27.93       21.08      1.98 o
   5   5   2      119.68      109.90      2.23 o
   6   5   2       30.05       36.02      2.08 o
   7   5   2       56.13       47.74      2.14 o
   8   5   2        1.80        3.64      2.52 o
   9   5   2       40.35       36.82      2.51 o
  -9   6   2       22.93       24.70      2.09 o
  -8   6   2        9.68        9.23      2.17 o
  -7   6   2        1.40        7.99      1.96 o
  -6   6   2        6.82       10.32      2.09 o
  -5   6   2      100.30       92.76      2.52 o
  -4   6   2      232.97      206.42      2.38 o
  -3   6   2      551.28      657.62     10.60 o
  -2   6   2        2.97       10.07      2.80 o
  -1   6   2      104.81       87.64      6.42 o
   0   6   2      594.04      626.16     19.82 o
   1   6   2     1361.87     1264.81     30.61 o
   2   6   2      799.34      788.66     11.63 o
   3   6   2       24.16       22.72      2.71 o
   4   6   2       50.72       43.86      2.04 o
   5   6   2     1307.72     1293.86     15.15 o
   6   6   2      132.86      128.06      2.20 o
   7   6   2        6.86        6.33      2.16 o
   8   6   2        3.48        8.09      2.20 o
   9   6   2       11.60       13.02      2.77 o
  -9   7   2        0.00        2.75      2.29 o
  -8   7   2        0.06        2.80      2.07 o
  -7   7   2       54.86       44.95      2.35 o
  -6   7   2       10.00       20.37      2.49 o
  -5   7   2       15.47       23.10      1.80 o
  -4   7   2       57.08       71.92      2.05 o
  -3   7   2       34.42       41.98      2.96 o
  -2   7   2      190.88      199.33      7.96 o
  -1   7   2      278.49      251.14      8.48 o
   0   7   2     2497.67     2173.87     65.35 o
   1   7   2     1375.38     1218.09     31.21 o
   2   7   2      695.99      676.19     14.19 o
   3   7   2      203.43      216.57      3.37 o
   4   7   2       75.14       85.27      2.06 o
   5   7   2      351.17      369.43      4.24 o
   6   7   2        0.87        1.94      2.17 o
   7   7   2       12.70       17.88      2.03 o
   8   7   2       47.18       44.06      2.33 o
  -9   8   2        1.30        5.64      2.29 o
  -8   8   2       16.73       17.03      2.20 o
  -7   8   2       23.67       17.45      2.45 o
  -6   8   2      152.12      171.96      3.79 o
  -5   8   2        6.19        4.44      2.02 o
  -4   8   2        1.43        2.02      2.01 o
  -3   8   2        0.78        9.60      2.81 o
  -2   8   2       30.20       31.50      2.98 o
  -1   8   2     1335.54     1241.93     15.35 o
   0   8   2      386.44      370.91     12.99 o
   1   8   2       15.61        8.51      3.60 o
   2   8   2        0.61        8.50      2.99 o
   3   8   2      176.52      178.24      3.25 o
   4   8   2      231.06      230.01      5.35 o
   5   8   2        7.68       11.06      2.03 o
   6   8   2        1.58        3.34      2.14 o
   7   8   2       11.59       12.97      2.20 o
   8   8   2       63.62       52.34      2.80 o
  -9   9   2       24.74       25.58      3.42 o
  -8   9   2        0.39        0.61      2.03 o
  -7   9   2       15.02       13.19      2.39 o
  -6   9   2       10.79        7.94      1.94 o
  -5   9   2       19.61       17.74      2.22 o
  -4   9   2      124.70      138.13      3.38 o
  -3   9   2      313.62      331.66      4.40 o
  -2   9   2      896.16      816.64     18.32 o
  -1   9   2      257.80      255.36      3.81 o
   0   9   2       48.87       43.72      3.33 o
   1   9   2        8.52        5.13      3.27 o
   2   9   2      194.73      164.60      7.30 o
   3   9   2       19.38       14.93      2.85 o
   4   9   2      115.03      105.78      4.83 o
   5   9   2      134.26      143.96      2.97 o
   6   9   2       26.14       21.09      2.13 o
   7   9   2       20.57       21.71      2.14 o
   8   9   2       18.02       19.65      2.43 o
  -9  10   2        0.54        4.90      2.48 o
  -8  10   2        4.14        6.51      2.66 o
  -7  10   2       23.81       27.53      2.18 o
  -6  10   2        0.30        0.79      1.89 o
  -5  10   2        0.01        1.86      2.02 o
  -4  10   2      221.57      217.46      8.85 o
  -3  10   2      143.24      143.50      3.60 o
  -2  10   2      119.49      120.58      3.35 o
  -1  10   2        0.37        1.05      3.26 o
   0  10   2       67.21       60.25      3.59 o
   1  10   2     2016.94     1995.43     50.08 o
   2  10   2     1114.82     1065.16     32.49 o
   3  10   2      276.95      266.28      9.72 o
   4  10   2      629.63      594.62     28.80 o
   5  10   2      586.85      627.00     12.75 o
   6  10   2       36.67       37.20      2.17 o
   7  10   2       60.00       67.98      3.87 o
   8  10   2       63.53       65.87      3.69 o
  -8  11   2        0.75        5.78      2.86 o
  -7  11   2       19.25       21.10      2.19 o
  -6  11   2        6.49        3.24      1.93 o
  -5  11   2        7.74        6.24      2.11 o
  -4  11   2        1.67        5.97      2.58 o
  -3  11   2       13.49       17.34      2.85 o
  -2  11   2        3.35        4.13      2.94 o
  -1  11   2      167.01      148.08      4.80 o
   0  11   2      488.22      427.28     16.04 o
   1  11   2       52.68       42.38      3.29 o
   2  11   2        0.96        4.25      3.14 o
   3  11   2        5.41        5.25      3.04 o
   4  11   2       91.29       90.17      4.65 o
   5  11   2       22.63       22.14      2.19 o
   6  11   2       21.42       16.28      2.25 o
   7  11   2        0.81        3.43      2.32 o
   8  11   2       28.34       15.34      2.59 o
  -8  12   2        1.26        4.13      2.49 o
  -7  12   2        8.69        9.85      2.23 o
  -6  12   2       13.13       16.78      2.09 o
  -5  12   2       13.99       15.59      2.16 o
  -4  12   2       12.86       23.58      2.76 o
  -3  12   2      282.39      278.14      9.04 o
  -2  12   2      154.66      140.45      3.44 o
  -1  12   2        8.71       10.47      3.00 o
   0  12   2       24.07       24.97      3.26 o
   1  12   2      614.69      571.88     17.75 o
   2  12   2       29.15       35.20      3.26 o
   3  12   2       29.24       26.84      3.67 o
   4  12   2      166.49      177.41     14.43 o
   5  12   2       16.20       19.58      3.55 o
   6  12   2       56.64       65.14      3.31 o
   7  12   2        4.06        2.66      2.40 o
  -8  13   2        0.04        0.23      2.86 o
  -7  13   2       24.37       33.16      3.04 o
  -6  13   2        2.07        3.71      2.12 o
  -5  13   2        9.85        8.97      2.41 o
  -4  13   2        4.95        5.52      2.80 o
  -3  13   2      685.64      651.69     22.49 o
  -2  13   2      126.40      136.59      5.96 o
  -1  13   2       95.60       90.87      3.61 o
   0  13   2        2.51        9.20      3.09 o
   1  13   2      480.45      455.32     15.09 o
   2  13   2      104.08      100.70      3.65 o
   3  13   2       52.94       59.22      4.21 o
   4  13   2       19.73       24.31      2.82 o
   5  13   2      277.56      263.69     17.66 o
   6  13   2       37.20       36.32      2.89 o
   7  13   2        0.38        3.83      2.43 o
  -7  14   2        0.01        3.34      2.37 o
  -6  14   2       14.94       21.75      2.27 o
  -5  14   2       79.17       81.29      6.69 o
  -4  14   2       24.15       24.43      2.83 o
  -3  14   2        3.96        3.92      2.79 o
  -2  14   2      563.08      511.46     15.44 o
  -1  14   2       59.98       68.25      3.28 o
   0  14   2       37.54       33.13      3.11 o
   1  14   2      311.47      293.96     12.48 o
   2  14   2        7.74       15.89      3.12 o
   3  14   2        3.82        2.42      2.90 o
   4  14   2      183.69      175.07     13.04 o
   5  14   2       91.77       91.98      7.81 o
   6  14   2        0.15        2.86      2.28 o
   7  14   2        7.53       14.21      2.74 o
  -7  15   2        1.43        5.55      2.44 o
  -6  15   2        2.65        6.64      2.30 o
  -5  15   2       10.21       10.98      2.36 o
  -4  15   2       14.06       11.63      3.62 o
  -3  15   2        4.02        5.33      2.73 o
  -2  15   2       44.21       48.43      3.12 o
  -1  15   2       41.81       31.11      3.13 o
   0  15   2       21.59       30.14      3.17 o
   1  15   2        4.99        9.70      3.15 o
   2  15   2      527.88      518.12     22.43 o
   3  15   2       14.40       26.32      4.05 o
   4  15   2       99.73       94.35      8.50 o
   5  15   2        1.45        0.30      2.87 o
   6  15   2       10.59       11.27      2.52 o
   7  15   2        0.17        3.00      2.61 o
  -7  16   2        0.87        6.30      2.55 o
  -6  16   2        0.06        4.62      2.35 o
  -5  16   2        2.25        3.53      2.85 o
  -4  16   2      144.89      145.16     12.79 o
  -3  16   2       21.14       21.87      3.00 o
  -2  16   2       45.78       60.70      3.11 o
  -1  16   2       19.64        7.91      3.08 o
   0  16   2        3.25        7.33      3.11 o
   1  16   2        0.04        2.74      3.07 o
   2  16   2        0.37        2.10      3.00 o
   3  16   2        3.71        8.12      3.46 o
   4  16   2       76.94       80.58      7.44 o
   5  16   2       22.88       13.77      3.07 o
   6  16   2        0.83        4.93      2.64 o
  -6  17   2        0.60        1.95      2.38 o
  -5  17   2        0.11        1.04      2.91 o
  -4  17   2        0.04        2.52      2.95 o
  -3  17   2        0.08        5.58      2.92 o
  -2  17   2       57.70       61.75      3.70 o
  -1  17   2        1.07        6.90      2.97 o
   0  17   2        0.81       -0.64      3.20 o
   1  17   2        4.47        2.84      2.86 o
   2  17   2       13.03       14.11      3.15 o
   3  17   2        0.03        4.63      2.96 o
   4  17   2        0.01        1.28      2.91 o
   5  17   2        3.86        2.93      3.17 o
   6  17   2        6.16        5.65      2.51 o
  -6  18   2        3.49        4.97      2.63 o
  -5  18   2        0.82        0.18      3.43 o
  -4  18   2        0.01        2.24      2.94 o
  -3  18   2        9.34       11.45      2.89 o
  -2  18   2        0.51        1.06      3.00 o
  -1  18   2        4.53        7.60      3.01 o
   0  18   2       20.74       27.01      3.18 o
   1  18   2       71.55       70.04      3.31 o
   2  18   2       58.83       47.65      3.99 o
   3  18   2       11.69       13.93      3.19 o
   4  18   2       37.04       42.42      5.11 o
   5  18   2        0.11       -0.39      3.24 o
  -5  19   2        4.64        6.32      3.19 o
  -4  19   2        0.07        3.18      2.95 o
  -3  19   2        1.34        0.12      3.41 o
  -2  19   2        1.52        8.09      2.93 o
  -1  19   2       10.66       12.68      3.10 o
   0  19   2       54.01       47.32      3.25 o
   1  19   2        8.52       16.20      3.18 o
   2  19   2       91.31       81.13      4.81 o
   3  19   2        3.44       -0.07      3.39 o
   4  19   2        9.11        8.69      3.31 o
   5  19   2        9.94       10.49      3.38 o
  -4  20   2        1.28        5.82      3.16 o
  -3  20   2        7.47        8.14      3.10 o
  -2  20   2       31.14       37.20      3.53 o
  -1  20   2        7.34        4.62      3.22 o
   0  20   2       23.20       17.33      3.22 o
   1  20   2        5.00        6.07      3.05 o
   2  20   2       15.20       13.31      3.27 o
   3  20   2      131.86      120.98      9.11 o
   4  20   2        1.75        2.48      3.41 o
  -3  21   2        1.05        4.91      3.22 o
  -2  21   2        0.53        5.62      3.19 o
  -1  21   2       44.34       43.76      3.43 o
   0  21   2        0.04        2.75      3.28 o
   1  21   2        1.49        3.49      3.04 o
   2  21   2        8.16        6.16      3.48 o
   3  21   2        0.02        0.11      3.42 o
  -2  22   2        8.53        4.06      3.32 o
  -1  22   2        5.00       14.77      3.26 o
   0  22   2        0.45        4.08      3.35 o
   1  22   2        0.11        3.23      3.37 o
   2  22   2        0.08        4.39      3.23 o
 -10   1   3        0.51        1.55      2.48 o
  -9   1   3        0.84        4.06      1.90 o
  -8   1   3       13.13       13.42      1.63 o
  -7   1   3        0.00        2.00      1.61 o
  -6   1   3        3.57        5.08      1.69 o
  -5   1   3       83.77       99.87      1.92 o
  -4   1   3     1239.29     1211.64     13.11 o
  -3   1   3      104.82       93.91      1.92 o
  -2   1   3     1485.40     1555.57      9.83 o
  -1   1   3       93.78       87.22      2.70 o
   0   1   3      102.10       85.03      4.24 o
   1   1   3       83.11       76.06      4.29 o
   2   1   3      114.94       85.01      2.86 o
   3   1   3      267.06      260.69      3.15 o
   4   1   3        3.66        6.57      2.03 o
   5   1   3      480.33      485.53     11.84 o
   6   1   3      978.52      988.19     23.24 o
   7   1   3        6.09        5.59      2.37 o
   8   1   3        0.70        1.03      2.68 o
   9   1   3       76.22       79.63      6.40 o
 -10   2   3        5.48        4.85      2.42 o
  -9   2   3        1.73        5.16      1.99 o
  -8   2   3        2.12        5.18      1.65 o
  -7   2   3       41.70       40.96      1.60 o
  -6   2   3       92.55      100.84      1.84 o
  -5   2   3       36.37       30.10      1.85 o
  -4   2   3        6.98        1.95      1.68 o
  -3   2   3      146.06      140.65      2.59 o
  -2   2   3      188.67      196.76      3.72 o
  -1   2   3      607.24      532.57      4.24 o
   0   2   3        2.23        9.30      4.39 o
   1   2   3      442.75      407.49      6.47 o
   2   2   3     2844.86     3038.89     22.30 o
   3   2   3      670.18      723.70      7.28 o
   4   2   3       78.47       74.82      2.36 o
   5   2   3      323.68      327.25      5.74 o
   6   2   3      179.72      196.58      2.68 o
   7   2   3       33.03       33.08      2.42 o
   8   2   3       33.85       33.93      2.32 o
   9   2   3        0.67        1.89      2.99 o
  -9   3   3        0.03        4.13      2.18 o
  -8   3   3       40.94       35.61      1.81 o
  -7   3   3       44.21       49.94      4.05 o
  -6   3   3       15.17       14.11      1.67 o
  -5   3   3        7.09        7.60      1.53 o
  -4   3   3       44.71       38.21      1.65 o
  -3   3   3      341.66      338.04      4.17 o
  -2   3   3     2118.04     1929.52     30.63 o
  -1   3   3     2300.47     2246.61     52.24 o
   0   3   3      245.71      203.56      6.54 o
   1   3   3     1766.60     1689.06     40.67 o
   2   3   3       33.43       32.96      3.39 o
   3   3   3     1405.96     1389.65      4.91 o
   4   3   3       13.51       11.44      1.97 o
   5   3   3       16.29       19.67      2.19 o
   6   3   3     1383.09     1405.82     27.69 o
   7   3   3       36.12       37.70      2.23 o
   8   3   3        5.17        5.93      2.60 o
   9   3   3       24.48       23.83      2.56 o
  -9   4   3       20.58       20.65      2.48 o
  -8   4   3       44.72       42.50      3.33 o
  -7   4   3        3.52        5.67      1.78 o
  -6   4   3       13.86       12.64      1.94 o
  -5   4   3      111.97      114.92      2.11 o
  -4   4   3      213.81      201.90      3.56 o
  -3   4   3     1309.66     1200.69     19.62 o
  -2   4   3      397.50      338.64      6.23 o
  -1   4   3      112.44      105.09      4.12 o
   0   4   3        0.50        5.18      6.13 o
   1   4   3        1.20       -1.05      4.65 o
   2   4   3       16.40       23.63      2.95 o
   3   4   3      265.73      243.80      2.80 o
   4   4   3       73.75       70.38      2.27 o
   5   4   3      527.93      529.13      9.58 o
   6   4   3        0.03        2.08      2.11 o
   7   4   3      153.89      156.11      5.79 o
   8   4   3        6.05        6.68      2.59 o
   9   4   3       16.06       14.05      2.60 o
  -9   5   3        4.15        6.42      2.19 o
  -8   5   3       29.32       22.30      2.14 o
  -7   5   3       32.69       27.87      2.17 o
  -6   5   3        4.78        6.21      1.86 o
  -5   5   3       64.13       59.42      1.97 o
  -4   5   3       41.00       27.39      1.92 o
  -3   5   3      144.30      101.62      2.41 o
  -2   5   3       12.41       17.06      2.90 o
  -1   5   3       26.73       21.55      3.62 o
   0   5   3     2142.82     1947.01     62.54 o
   1   5   3     2345.26     2232.32    113.34 o
   2   5   3     2321.69     2409.70     44.23 o
   3   5   3      215.58      225.16      3.13 o
   4   5   3       90.93      100.06      2.30 o
   5   5   3     1819.21     1803.75     21.25 o
   6   5   3        0.76        2.54      2.13 o
   7   5   3       31.33       27.89      2.23 o
   8   5   3        4.31        4.43      2.31 o
  -9   6   3        0.29       -1.21      2.19 o
  -8   6   3        6.27        9.06      2.04 o
  -7   6   3       11.74       13.34      2.22 o
  -6   6   3       25.42       24.60      1.89 o
  -5   6   3      141.08      134.51      2.04 o
  -4   6   3       66.02       62.66      2.61 o
  -3   6   3       56.14       68.34      2.24 o
  -2   6   3      207.73      158.27      3.47 o
  -1   6   3     3424.78     2964.37     63.23 o
   0   6   3       61.54       69.12      4.99 o
   1   6   3        0.08       -1.56      4.61 o
   2   6   3     1365.78     1469.86     13.28 o
   3   6   3       54.14       60.33      2.83 o
   4   6   3       55.93       59.28      2.14 o
   5   6   3      794.79      818.65      9.44 o
   6   6   3       67.65       74.46      2.33 o
   7   6   3      257.85      264.72      6.58 o
   8   6   3       20.01       19.56      2.24 o
  -9   7   3        0.20        0.71      2.32 o
  -8   7   3        0.09        1.45      2.16 o
  -7   7   3       12.85       19.22      2.46 o
  -6   7   3        2.26        6.63      1.93 o
  -5   7   3       88.64       97.44      2.25 o
  -4   7   3        3.10        2.09      2.00 o
  -3   7   3        1.68       -0.69      2.25 o
  -2   7   3       42.15       47.89      3.12 o
  -1   7   3      552.31      493.46      6.23 o
   0   7   3       23.35       42.76      3.69 o
   1   7   3      302.05      328.83      8.38 o
   2   7   3      176.56      226.72      6.15 o
   3   7   3      101.73      112.28      3.68 o
   4   7   3      185.19      185.54      3.73 o
   5   7   3        2.50        0.89      2.04 o
   6   7   3      184.80      188.00      2.35 o
   7   7   3      302.98      287.15      8.41 o
   8   7   3       10.99        9.60      2.36 o
  -9   8   3        4.66        5.18      2.03 o
  -8   8   3        9.18        8.52      2.29 o
  -7   8   3      144.51      133.71      5.61 o
  -6   8   3        0.18        1.44      2.10 o
  -5   8   3        5.87        7.88      2.08 o
  -4   8   3        8.30       10.44      2.04 o
  -3   8   3      302.79      292.72      5.00 o
  -2   8   3      149.83      114.37      3.55 o
  -1   8   3      150.91      162.50      5.48 o
   0   8   3       26.18       45.21      3.91 o
   1   8   3      144.02      123.17      4.09 o
   2   8   3        2.65        7.46      3.38 o
   3   8   3       15.32       24.39      2.93 o
   4   8   3        0.28        5.45      2.53 o
   5   8   3      155.94      157.46      2.51 o
   6   8   3        7.47        4.77      2.19 o
   7   8   3       83.86       85.88      3.52 o
   8   8   3       14.01       16.52      2.44 o
  -9   9   3        0.32       -1.55      2.21 o
  -8   9   3        1.54        6.73      2.46 o
  -7   9   3       16.49       13.73      2.08 o
  -6   9   3       37.78       35.02      2.23 o
  -5   9   3       41.84       56.15      3.04 o
  -4   9   3        0.29        9.38      2.14 o
  -3   9   3      307.39      294.23     10.55 o
  -2   9   3        4.02       -0.75      2.86 o
  -1   9   3       30.13       21.50      3.18 o
   0   9   3      944.87      955.93     30.36 o
   1   9   3      441.99      395.42     12.45 o
   2   9   3        7.93        8.24      3.32 o
   3   9   3       87.11       74.37      2.98 o
   4   9   3       80.09       87.45      2.94 o
   5   9   3        8.70        8.49      2.16 o
   6   9   3       67.45       69.47      2.56 o
   7   9   3       92.97       96.19      3.98 o
   8   9   3       26.69       19.92      2.58 o
  -9  10   3        1.55        0.82      2.28 o
  -8  10   3        9.54       10.84      2.44 o
  -7  10   3        3.36        2.65      2.18 o
  -6  10   3        6.91        9.64      2.33 o
  -5  10   3        1.82        2.82      2.05 o
  -4  10   3      126.34      127.22      3.67 o
  -3  10   3       44.54       38.27      2.90 o
  -2  10   3      132.20       99.25      3.08 o
  -1  10   3        5.19        8.38      3.09 o
   0  10   3        3.09        5.40      3.56 o
   1  10   3       93.88       93.33      3.78 o
   2  10   3       62.39       63.46      6.29 o
   3  10   3       89.88       85.71      3.51 o
   4  10   3      392.78      399.70      6.26 o
   5  10   3       50.64       55.31      2.57 o
   6  10   3       18.72       20.15      2.17 o
   7  10   3        5.50        6.91      2.14 o
   8  10   3       35.20       30.77      2.75 o
  -8  11   3        0.36       -0.44      2.06 o
  -7  11   3        1.82        7.20      2.35 o
  -6  11   3        1.70        8.03      2.00 o
  -5  11   3       20.84       22.42      2.20 o
  -4  11   3        0.75        3.77      2.36 o
  -3  11   3       18.87       19.20      3.00 o
  -2  11   3       14.86       18.26      2.96 o
  -1  11   3       88.55       93.92      3.48 o
   0  11   3      148.04      175.74      6.85 o
   1  11   3      374.97      387.46     12.11 o
   2  11   3       74.27       86.38      3.62 o
   3  11   3        4.53        2.79      2.97 o
   4  11   3       33.72       38.06      5.77 o
   5  11   3        3.49        7.18      2.41 o
   6  11   3        2.96        8.46      2.23 o
   7  11   3        2.15        5.63      2.22 o
  -8  12   3        0.38        3.02      2.29 o
  -7  12   3      100.33       91.91      8.37 o
  -6  12   3       35.16       38.88      3.93 o
  -5  12   3      169.18      186.87      8.22 o
  -4  12   3      116.60      126.29      5.65 o
  -3  12   3      526.56      536.12     18.77 o
  -2  12   3        0.60       -2.00      2.83 o
  -1  12   3       32.26       31.66      3.22 o
   0  12   3        1.10        3.30      3.46 o
   1  12   3        0.26        5.32      3.20 o
   2  12   3        0.02        7.64      3.31 o
   3  12   3       14.09       18.04      2.80 o
   4  12   3        9.56        9.43      3.07 o
   5  12   3        6.54        6.23      2.36 o
   6  12   3       17.06       23.19      2.48 o
   7  12   3       14.32       12.21      2.52 o
  -8  13   3       10.16        8.73      2.49 o
  -7  13   3        9.75       10.13      2.56 o
  -6  13   3        0.99        3.24      2.23 o
  -5  13   3       17.74       21.93      2.18 o
  -4  13   3       13.92       15.67      2.84 o
  -3  13   3       77.18       85.88      4.32 o
  -2  13   3        0.17        0.28      2.91 o
  -1  13   3       67.72       77.13      3.15 o
   0  13   3       81.57       84.73      3.36 o
   1  13   3       46.30       49.28      3.48 o
   2  13   3       27.53       30.51      4.63 o
   3  13   3       30.38       38.18      2.86 o
   4  13   3       31.26       31.39      3.55 o
   5  13   3        7.48        6.71      2.86 o
   6  13   3        0.60       -0.48      2.41 o
   7  13   3        2.38        1.54      2.49 o
  -7  14   3        6.86        6.91      2.31 o
  -6  14   3        2.69        4.11      2.29 o
  -5  14   3        7.48        6.41      2.12 o
  -4  14   3        0.07        2.67      2.70 o
  -3  14   3       45.44       46.15      3.94 o
  -2  14   3       35.44       34.39      3.07 o
  -1  14   3      126.14      131.53      5.62 o
   0  14   3      141.40      153.83      4.35 o
   1  14   3        0.84        1.54      2.86 o
   2  14   3      122.21      120.46      6.58 o
   3  14   3      100.90       89.98      5.26 o
   4  14   3      176.11      191.85     10.41 o
   5  14   3       29.75       36.72      3.45 o
   6  14   3        7.54        8.58      2.54 o
   7  14   3        0.58        6.27      2.50 o
  -7  15   3        0.38        3.19      2.34 o
  -6  15   3        0.02        2.80      2.35 o
  -5  15   3        7.83        9.41      2.55 o
  -4  15   3       52.50       50.03      2.91 o
  -3  15   3       31.70       38.19      2.89 o
  -2  15   3       12.75        7.19      2.91 o
  -1  15   3       45.03       42.13      2.83 o
   0  15   3        0.19        3.04      2.92 o
   1  15   3       53.96       54.79      3.30 o
   2  15   3       81.34       79.17      4.50 o
   3  15   3       55.58       54.04      4.64 o
   4  15   3        1.86        4.35      3.11 o
   5  15   3        1.31        0.04      2.74 o
   6  15   3        0.71       -1.00      2.43 o
  -7  16   3       10.87        8.31      3.16 o
  -6  16   3        0.44        3.32      2.37 o
  -5  16   3       21.21       19.13      3.17 o
  -4  16   3       43.13       43.89      2.90 o
  -3  16   3        1.78        6.65      2.89 o
  -2  16   3      185.03      173.91      9.05 o
  -1  16   3        0.70        4.34      2.83 o
   0  16   3       65.38       67.51      3.26 o
   1  16   3        6.19        9.62      2.95 o
   2  16   3       18.57       17.72      3.21 o
   3  16   3       33.38       33.04      3.14 o
   4  16   3        9.16       10.43      3.23 o
   5  16   3        0.04        4.75      2.98 o
   6  16   3        0.22       -1.51      2.72 o
  -6  17   3        0.28        1.64      2.49 o
  -5  17   3        0.81        4.26      2.64 o
  -4  17   3       18.15       21.64      2.99 o
  -3  17   3        0.08        4.46      2.85 o
  -2  17   3       71.35       70.70      3.35 o
  -1  17   3        0.96        4.07      3.34 o
   0  17   3       13.98       19.75      3.19 o
   1  17   3        0.98        6.78      3.25 o
   2  17   3       22.20       17.42      3.19 o
   3  17   3        1.85        5.15      3.18 o
   4  17   3        0.02       -0.58      3.26 o
   5  17   3        0.27        3.12      2.93 o
  -6  18   3        0.70        4.01      2.53 o
  -5  18   3       11.13       12.98      2.77 o
  -4  18   3        0.23        1.77      2.85 o
  -3  18   3        3.00        6.30      2.92 o
  -2  18   3       44.16       38.00      3.24 o
  -1  18   3        0.00        1.97      3.18 o
   0  18   3        3.04        4.27      3.14 o
   1  18   3        8.88        8.68      3.16 o
   2  18   3       11.00       14.12      3.22 o
   3  18   3       16.17       15.61      3.37 o
   4  18   3        2.09       -0.31      3.27 o
   5  18   3       10.33        8.27      3.09 o
  -5  19   3        1.87        2.87      3.09 o
  -4  19   3       20.57       22.03      3.02 o
  -3  19   3        1.84        4.93      3.06 o
  -2  19   3       10.62       11.44      3.06 o
  -1  19   3       52.47       53.94      4.47 o
   0  19   3        0.88       -1.28      3.01 o
   1  19   3        1.74        3.05      3.24 o
   2  19   3       65.71       52.63      3.53 o
   3  19   3        9.04        8.10      3.43 o
   4  19   3        1.03        6.60      3.79 o
  -4  20   3        1.05        1.69      3.10 o
  -3  20   3        4.37        2.87      3.28 o
  -2  20   3        0.54       -2.29      3.22 o
  -1  20   3        6.78        8.52      3.28 o
   0  20   3        3.17        4.42      3.21 o
   1  20   3        0.30        0.90      3.17 o
   2  20   3       12.20       14.95      3.49 o
   3  20   3       20.79       17.55      3.54 o
  -3  21   3       11.59        9.37      3.40 o
  -2  21   3       11.16       18.75      3.32 o
  -1  21   3       15.78       16.52      3.37 o
   0  21   3        0.13        1.63      3.42 o
   1  21   3        0.16        5.06      3.51 o
   2  21   3        1.66        3.42      3.34 o
  -1  22   3        1.57        4.36      3.49 o
   0  22   3        2.27        4.14      3.24 o
   1  22   3        2.53        7.25      3.36 o
 -10   0   4        5.79        4.08      2.70 o
  -9   0   4        3.71        3.91      2.76 o
  -8   0   4        1.90        2.88      2.56 o
  -7   0   4       98.55       88.30      3.47 o
  -6   0   4      247.53      213.92      6.39 o
  -5   0   4      652.46      593.95     24.24 o
  -4   0   4      554.63      653.90     15.66 o
  -3   0   4        0.10        6.19      2.48 o
  -2   0   4      580.40      510.98      6.98 o
  -1   0   4       84.55      114.56      3.46 o
   0   0   4     4837.53     4416.28     48.34 o
   1   0   4       55.17       61.74      4.91 o
   2   0   4    10386.71    10198.39    259.99 o
   3   0   4      379.00      482.61      5.46 o
   4   0   4        3.07       -2.16      3.51 o
   5   0   4      472.98      451.57     20.11 o
   6   0   4      758.70      762.89     51.93 o
   7   0   4       31.75       40.44      4.43 o
   8   0   4       16.41       18.62      3.96 o
  -9   1   4        0.01        6.38      1.81 o
  -8   1   4        3.86        6.17      1.88 o
  -7   1   4        4.69        5.18      1.76 o
  -6   1   4        4.64        4.86      1.69 o
  -5   1   4        4.35        3.45      1.56 o
  -4   1   4      876.25      766.92     11.96 o
  -3   1   4       77.08       51.00      1.85 o
  -2   1   4     1312.13     1585.15     15.82 o
  -1   1   4      384.48      325.37      3.84 o
   0   1   4      243.96      233.09      4.20 o
   1   1   4       73.26       48.98      3.38 o
   2   1   4     2560.49     2755.26     38.42 o
   3   1   4      436.25      496.52      5.22 o
   4   1   4      175.45      173.45      4.44 o
   5   1   4        7.57        9.36      2.33 o
   6   1   4      129.97      130.04      3.15 o
   7   1   4        0.01       -2.41      3.09 o
   8   1   4       10.19       11.38      2.82 o
  -9   2   4        3.24        3.08      1.92 o
  -8   2   4        5.50        2.76      1.78 o
  -7   2   4        0.63        3.51      1.57 o
  -6   2   4        2.23        3.04      1.83 o
  -5   2   4        9.62        7.56      1.56 o
  -4   2   4      851.03      831.59     15.13 o
  -3   2   4        0.39        4.26      1.73 o
  -2   2   4      872.11      928.21     13.78 o
  -1   2   4      228.81      237.32      3.92 o
   0   2   4      533.72      540.70     11.25 o
   1   2   4      510.53      418.08     11.98 o
   2   2   4       38.33       46.55      2.93 o
   3   2   4       68.74       68.92      2.42 o
   4   2   4      192.96      184.53      3.58 o
   5   2   4      111.59      108.78      3.09 o
   6   2   4       16.16       18.16      2.26 o
   7   2   4       20.40       21.14      2.42 o
   8   2   4        1.13        5.46      2.75 o
  -9   3   4        0.26        6.69      2.23 o
  -8   3   4        4.56        4.19      1.87 o
  -7   3   4       91.36       78.88      1.97 o
  -6   3   4       87.73       92.77      3.17 o
  -5   3   4      143.28      129.95      2.80 o
  -4   3   4        0.13        0.62      1.87 o
  -3   3   4     1079.80     1209.80     25.97 o
  -2   3   4      922.93     1002.88     23.08 o
  -1   3   4        8.06        2.58      2.58 o
   0   3   4      171.33      165.13      4.33 o
   1   3   4      496.37      485.10     18.52 o
   2   3   4      445.89      417.85      6.00 o
   3   3   4      218.92      214.84      2.93 o
   4   3   4      592.80      622.16      7.29 o
   5   3   4        3.01        5.39      2.22 o
   6   3   4      226.28      222.93      4.60 o
   7   3   4       24.37       24.61      2.50 o
   8   3   4       11.68        9.43      3.05 o
  -9   4   4        5.21        5.43      2.47 o
  -8   4   4       19.73       22.48      2.01 o
  -7   4   4       11.49        9.16      2.22 o
  -6   4   4      176.97      158.87      5.31 o
  -5   4   4       24.40       26.68      2.03 o
  -4   4   4       53.02       41.99      2.10 o
  -3   4   4      473.97      528.66     11.86 o
  -2   4   4      648.77      647.61     14.77 o
  -1   4   4      628.09      634.52      7.41 o
   0   4   4      536.81      477.58      5.96 o
   1   4   4      603.69      502.82     15.24 o
   2   4   4      613.05      759.91     15.02 o
   3   4   4      480.59      558.91      3.47 o
   4   4   4       47.43       46.76      2.35 o
   5   4   4      231.50      231.57      4.40 o
   6   4   4       94.90       98.42      2.34 o
   7   4   4        5.82        5.64      2.28 o
   8   4   4        5.58        6.72      2.51 o
  -9   5   4        0.01        3.49      2.16 o
  -8   5   4        8.98        6.38      2.04 o
  -7   5   4       17.73       22.07      1.95 o
  -6   5   4       98.70      100.69      4.30 o
  -5   5   4       35.69       43.19      2.09 o
  -4   5   4        6.86        8.88      1.85 o
  -3   5   4      459.43      424.41     11.43 o
  -2   5   4       14.02       22.18      2.27 o
  -1   5   4      434.44      436.68      6.87 o
   0   5   4      238.55      180.73      5.44 o
   1   5   4     2198.16     2145.42    115.81 o
   2   5   4       76.86       93.93      4.00 o
   3   5   4      169.95      150.59      2.90 o
   4   5   4        1.87        3.72      2.24 o
   5   5   4        0.41        3.97      2.11 o
   6   5   4      425.57      440.09      6.54 o
   7   5   4       32.82       35.77      2.29 o
   8   5   4       14.18       12.05      2.49 o
  -9   6   4       17.73       20.17      2.26 o
  -8   6   4        0.50        0.69      2.24 o
  -7   6   4        0.76        0.63      1.79 o
  -6   6   4        7.24        5.37      1.93 o
  -5   6   4        1.47        0.82      2.02 o
  -4   6   4       68.73       63.94      2.15 o
  -3   6   4       73.59       99.64      2.45 o
  -2   6   4     1074.27     1090.25     23.86 o
  -1   6   4      106.55      118.66      4.53 o
   0   6   4        0.09        6.17      4.43 o
   1   6   4      162.51      210.19      9.59 o
   2   6   4       10.10       21.17      3.24 o
   3   6   4      146.50      172.11      3.39 o
   4   6   4       63.58       56.34      2.47 o
   5   6   4       76.85       79.30      2.29 o
   6   6   4      272.09      281.60      4.85 o
   7   6   4       41.36       32.19      2.34 o
   8   6   4        1.31        3.23      2.61 o
  -9   7   4        7.13        2.38      2.26 o
  -8   7   4        5.96        8.93      2.10 o
  -7   7   4       17.20       24.38      2.52 o
  -6   7   4      311.57      304.60     11.02 o
  -5   7   4       10.56       14.07      2.00 o
  -4   7   4      125.79      136.59      5.01 o
  -3   7   4      279.70      328.49      9.28 o
  -2   7   4       12.55       30.21      3.03 o
  -1   7   4      741.03      677.09     17.33 o
   0   7   4       79.46       67.33      5.13 o
   1   7   4       15.71       19.03      4.59 o
   2   7   4      122.53      115.79      4.06 o
   3   7   4       89.36       91.89      3.02 o
   4   7   4      102.17       98.05      2.47 o
   5   7   4      121.77      121.51      2.63 o
   6   7   4      116.76      120.08      2.88 o
   7   7   4       13.23       16.18      2.50 o
   8   7   4        3.73        6.59      2.62 o
  -9   8   4        1.71        2.80      2.45 o
  -8   8   4       27.60       30.03      2.20 o
  -7   8   4       86.23       93.21      5.70 o
  -6   8   4      173.02      197.79      8.49 o
  -5   8   4        0.48        0.14      1.97 o
  -4   8   4        0.71        4.70      1.93 o
  -3   8   4     1424.09     1431.42     46.18 o
  -2   8   4        0.20        2.67      3.68 o
  -1   8   4       75.01       59.29      4.37 o
   0   8   4     1135.55     1149.53     17.89 o
   1   8   4        0.03        6.49      4.38 o
   2   8   4        0.11        9.46      4.94 o
   3   8   4      232.72      239.08      4.99 o
   4   8   4      527.02      537.50      3.86 o
   5   8   4        3.14        3.32      2.19 o
   6   8   4       30.38       38.69      2.40 o
   7   8   4        0.44        0.48      2.38 o
   8   8   4        0.02        4.82      2.48 o
  -9   9   4        0.19        6.99      2.30 o
  -8   9   4        1.93        5.33      2.15 o
  -7   9   4      180.79      171.84      8.32 o
  -6   9   4        8.39       10.65      2.03 o
  -5   9   4       80.73       74.86      2.71 o
  -4   9   4       20.80       24.56      2.34 o
  -3   9   4        4.50        1.18      2.37 o
  -2   9   4      117.29      136.57      5.78 o
  -1   9   4      372.83      380.78      6.21 o
   0   9   4      309.26      274.07     11.17 o
   1   9   4        0.74        4.58      4.33 o
   2   9   4       47.22       53.19      3.82 o
   3   9   4       66.23       77.52      3.51 o
   4   9   4       14.41       11.99      2.84 o
   5   9   4       20.12       23.36      2.32 o
   6   9   4        2.49        4.82      2.41 o
   7   9   4      191.95      181.76      9.72 o
  -8  10   4        2.11        5.04      2.31 o
  -7  10   4        4.93        6.79      2.14 o
  -6  10   4        0.11        2.51      1.89 o
  -5  10   4        5.62        4.80      2.36 o
  -4  10   4        3.38        8.53      2.14 o
  -3  10   4      481.23      467.58     15.81 o
  -2  10   4      333.21      344.51      7.79 o
  -1  10   4      416.94      415.63      6.86 o
   0  10   4       32.21       22.86      3.84 o
   1  10   4       30.63       31.22      4.39 o
   2  10   4       18.28        8.86      4.31 o
   3  10   4       93.23       97.46      4.65 o
   4  10   4      164.01      162.84      3.60 o
   5  10   4      117.63      128.71      4.30 o
   6  10   4        6.23       12.79      2.50 o
   7  10   4       51.40       49.44      2.51 o
  -8  11   4        1.84        0.97      2.19 o
  -7  11   4       23.52       26.26      3.02 o
  -6  11   4        4.76        9.75      2.31 o
  -5  11   4      148.96      142.79      7.20 o
  -4  11   4       12.07       10.11      3.17 o
  -3  11   4       61.25       78.09      4.50 o
  -2  11   4      274.16      241.57      3.49 o
  -1  11   4       17.65       18.50      3.15 o
   0  11   4        0.45        1.62      3.70 o
   1  11   4        2.40        5.37      3.85 o
   2  11   4       11.59        6.71      3.39 o
   3  11   4      379.13      388.66     13.78 o
   4  11   4       11.32       11.12      3.23 o
   5  11   4       17.26       26.33      2.40 o
   6  11   4        0.04        2.05      2.46 o
   7  11   4        5.51        6.14      2.70 o
  -8  12   4       14.91       16.54      2.96 o
  -7  12   4       47.58       48.83      4.42 o
  -6  12   4        0.26        5.65      2.61 o
  -5  12   4       31.95       32.29      2.12 o
  -4  12   4      367.66      352.35     12.53 o
  -3  12   4       20.58       16.66      2.92 o
  -2  12   4       21.13       24.59      2.98 o
  -1  12   4       13.63       23.83      3.37 o
   0  12   4       28.45       25.39      3.50 o
   1  12   4       86.64       86.38      4.10 o
   2  12   4       44.05       49.63      3.92 o
   3  12   4       64.46       62.45      3.44 o
   4  12   4        0.11        0.70      2.95 o
   5  12   4       31.84       28.49      2.62 o
   6  12   4        0.13        1.68      2.45 o
   7  12   4       33.60       30.39      2.62 o
  -8  13   4       24.90       21.90      3.57 o
  -7  13   4       50.17       44.20      4.66 o
  -6  13   4       24.70       24.78      2.43 o
  -5  13   4        5.36        9.23      2.18 o
  -4  13   4      104.04       98.49      4.46 o
  -3  13   4      146.62      163.15      7.29 o
  -2  13   4      118.89      108.16      3.79 o
  -1  13   4       16.35       16.87      3.13 o
   0  13   4        0.49        7.80      3.58 o
   1  13   4       81.97       82.50      5.53 o
   2  13   4       16.59       21.15      3.26 o
   3  13   4        4.45       10.96      3.39 o
   4  13   4      170.82      174.60      5.73 o
   5  13   4       11.43       15.20      2.71 o
   6  13   4        0.71        2.13      2.46 o
  -7  14   4        1.57        1.13      2.69 o
  -6  14   4       21.94       25.74      2.56 o
  -5  14   4        1.46        5.91      2.23 o
  -4  14   4      278.24      258.67     18.19 o
  -3  14   4        7.54        4.33      2.88 o
  -2  14   4       17.80       18.87      3.09 o
  -1  14   4       86.84       72.73      3.05 o
   0  14   4       23.66       24.30      3.20 o
   1  14   4       97.62      106.80      8.17 o
   2  14   4        0.28        3.81      3.49 o
   3  14   4        3.35        5.80      3.14 o
   4  14   4        3.08        2.79      2.95 o
   5  14   4        8.03        5.71      3.36 o
   6  14   4        0.46        1.60      2.58 o
  -7  15   4       12.13       12.78      3.23 o
  -6  15   4        1.76        2.68      2.24 o
  -5  15   4       39.26       37.63      2.27 o
  -4  15   4       25.39       24.36      2.75 o
  -3  15   4       32.52       33.19      4.08 o
  -2  15   4        3.74        4.94      3.12 o
  -1  15   4       16.76       24.30      3.28 o
   0  15   4       18.07       21.69      3.53 o
   1  15   4       12.50       13.35      3.41 o
   2  15   4        6.44        8.44      3.23 o
   3  15   4       93.93      113.13      5.43 o
   4  15   4        9.39       15.27      3.17 o
   5  15   4        1.31        8.87      3.90 o
   6  15   4        4.66        9.11      2.84 o
  -6  16   4       17.50       16.06      2.37 o
  -5  16   4       11.08       12.57      2.51 o
  -4  16   4       29.18       28.80      3.27 o
  -3  16   4       97.61       90.27      4.02 o
  -2  16   4       61.01       48.95      3.17 o
  -1  16   4        3.48        6.80      3.20 o
   0  16   4       30.60       33.38      3.38 o
   1  16   4        2.72        8.71      3.37 o
   2  16   4        0.30        1.97      3.50 o
   3  16   4       60.23       54.73      3.96 o
   4  16   4        9.90       19.92      3.48 o
   5  16   4        6.69       12.69      3.27 o
  -6  17   4        6.22       10.84      2.53 o
  -5  17   4       10.31       10.84      2.62 o
  -4  17   4        1.94        5.30      3.02 o
  -3  17   4        0.80        3.30      3.11 o
  -2  17   4        7.72       11.07      3.18 o
  -1  17   4        8.44        6.74      3.08 o
   0  17   4        1.90       -0.26      3.18 o
   1  17   4        0.04        0.73      3.17 o
   2  17   4       70.05       96.02      8.93 o
   3  17   4        3.84        6.57      3.16 o
   4  17   4        6.09        8.63      3.28 o
   5  17   4       14.29        8.27      3.68 o
  -5  18   4        0.13        4.23      2.76 o
  -4  18   4        5.93        8.01      2.83 o
  -3  18   4       17.74       15.09      2.87 o
  -2  18   4       11.48        9.08      2.95 o
  -1  18   4        0.08        2.38      3.13 o
   0  18   4        0.56        3.26      3.27 o
   1  18   4        4.71        6.73      3.43 o
   2  18   4       31.58       29.81      3.29 o
   3  18   4        1.07        4.96      3.86 o
   4  18   4        7.90       13.30      3.63 o
  -5  19   4        0.25        4.95      2.89 o
  -4  19   4        1.99        5.44      3.22 o
  -3  19   4        0.44       -3.11      3.21 o
  -2  19   4        1.32        0.22      3.30 o
  -1  19   4        2.41        4.09      3.31 o
   0  19   4        0.01        4.40      3.35 o
   1  19   4        0.54        1.62      3.42 o
   2  19   4        8.05        9.37      3.32 o
   3  19   4        0.87        5.49      3.98 o
   4  19   4        0.34        2.51      3.86 o
  -4  20   4        0.26        6.74      3.08 o
  -3  20   4        0.46        0.37      3.15 o
  -2  20   4        0.45        1.20      3.25 o
  -1  20   4        2.14        4.34      3.40 o
   0  20   4        7.62        9.06      3.20 o
   1  20   4        0.10        0.26      3.31 o
   2  20   4        2.19        4.22      3.45 o
   3  20   4        0.69        2.76      3.50 o
  -3  21   4        5.69        3.58      3.52 o
  -2  21   4        0.71        0.82      3.36 o
  -1  21   4        0.22        6.13      3.55 o
   0  21   4        0.34        1.05      3.60 o
   1  21   4        5.35        3.71      3.72 o
  -9   1   5       22.93       26.94      2.02 o
  -8   1   5        0.07        2.50      1.85 o
  -7   1   5       26.79       26.41      2.00 o
  -6   1   5      761.13      739.31     24.75 o
  -5   1   5        8.39        9.90      1.78 o
  -4   1   5      609.26      626.18     13.94 o
  -3   1   5      125.72      144.90      2.42 o
  -2   1   5      150.48      162.01      2.87 o
  -1   1   5      121.33      137.21      2.82 o
   0   1   5        2.43        1.73      2.96 o
   1   1   5      390.13      420.11     19.27 o
   2   1   5      150.25      165.05      3.84 o
   3   1   5      111.92      131.97      3.45 o
   4   1   5      102.24       95.69      2.70 o
   5   1   5       46.33       47.17      3.68 o
   6   1   5        2.45       -0.52      3.20 o
   7   1   5        0.01        4.08      3.21 o
   8   1   5        0.02        1.99      2.83 o
  -9   2   5        0.29        1.70      1.90 o
  -8   2   5       51.44       43.96      2.54 o
  -7   2   5       27.66       28.10      1.66 o
  -6   2   5     1025.77     1027.57     37.42 o
  -5   2   5     1271.81     1267.54     33.65 o
  -4   2   5       18.56       21.78      1.76 o
  -3   2   5      261.87      351.97      7.33 o
  -2   2   5     3275.13     3594.24     81.05 o
  -1   2   5        4.86        4.19      2.63 o
   0   2   5        0.31        5.13      2.90 o
   1   2   5      329.36      310.48      9.43 o
   2   2   5      122.10      118.10      3.42 o
   3   2   5      133.51      115.42      3.03 o
   4   2   5       13.57       14.74      2.46 o
   5   2   5       31.42       31.58      2.81 o
   6   2   5       93.79       95.52      4.51 o
   7   2   5       18.05       17.90      2.84 o
   8   2   5        0.06       -2.24      3.53 o
  -9   3   5       23.28       16.42      2.57 o
  -8   3   5        0.49        3.97      2.37 o
  -7   3   5      106.44      105.87      7.08 o
  -6   3   5      560.31      579.78     23.27 o
  -5   3   5       85.04      100.09      2.35 o
  -4   3   5      104.63      106.87      3.68 o
  -3   3   5      469.06      560.87     12.80 o
  -2   3   5      346.89      389.33     11.04 o
  -1   3   5      143.77      168.59      4.65 o
   0   3   5      402.66      398.83      7.53 o
   1   3   5      413.06      309.51      5.34 o
   2   3   5       11.99       11.40      3.03 o
   3   3   5       20.49       21.39      2.62 o
   4   3   5      151.01      139.25      2.98 o
   5   3   5       24.37       23.30      2.33 o
   6   3   5        4.13        4.84      2.46 o
   7   3   5       39.76       37.34      2.61 o
   8   3   5        3.22        1.04      3.50 o
  -9   4   5        7.46        3.08      2.57 o
  -8   4   5       10.49        8.24      2.11 o
  -7   4   5       24.02       26.83      2.02 o
  -6   4   5       60.08       64.03      3.77 o
  -5   4   5       49.37       46.50      1.81 o
  -4   4   5      136.80      118.84      3.28 o
  -3   4   5       39.45       41.67      2.12 o
  -2   4   5      174.34      175.98      5.25 o
  -1   4   5       82.49       96.91      2.66 o
   0   4   5      113.73      116.18      3.50 o
   1   4   5       89.96      100.19      3.90 o
   2   4   5       42.52       51.59      3.36 o
   3   4   5      142.16      143.76      3.21 o
   4   4   5       29.48       31.37      2.41 o
   5   4   5      115.63      113.45      3.17 o
   6   4   5       28.83       32.13      2.42 o
   7   4   5       64.88       61.52      2.78 o
   8   4   5        1.09        5.37      2.87 o
  -9   5   5        0.14       -0.78      2.16 o
  -8   5   5        5.58        6.84      2.30 o
  -7   5   5        9.71       11.11      1.92 o
  -6   5   5      117.83      117.62      5.21 o
  -5   5   5      262.02      253.06      9.21 o
  -4   5   5       17.79       14.40      2.10 o
  -3   5   5      347.02      337.59     11.88 o
  -2   5   5      387.81      341.79     10.27 o
  -1   5   5       42.77       48.43      3.03 o
   0   5   5      167.63      152.48      8.72 o
   1   5   5        0.72        2.07      4.31 o
   2   5   5       40.88       36.75      3.60 o
   3   5   5       19.06       21.40      2.59 o
   4   5   5       36.29       39.02      2.54 o
   5   5   5        5.55        8.37      2.41 o
   6   5   5      304.01      301.66     10.01 o
   7   5   5        0.34        5.42      2.58 o
   8   5   5        9.24       11.50      2.98 o
  -9   6   5        0.29        0.47      2.36 o
  -8   6   5        4.13        6.03      2.31 o
  -7   6   5       19.30       21.45      2.05 o
  -6   6   5      150.16      170.86      6.38 o
  -5   6   5      227.96      205.03      6.62 o
  -4   6   5        4.69        6.05      2.17 o
  -3   6   5      759.43      788.55     28.04 o
  -2   6   5       63.49       66.40      2.42 o
  -1   6   5       67.87       60.29      3.19 o
   0   6   5        5.58       11.39      4.37 o
   1   6   5        4.04        4.78      4.43 o
   2   6   5       36.64       46.46      7.62 o
   3   6   5      527.07      503.37      9.61 o
   4   6   5        9.24       11.22      2.45 o
   5   6   5       49.85       46.39      2.80 o
   6   6   5        3.77        3.81      2.58 o
   7   6   5        2.78        5.31      2.54 o
   8   6   5        0.02        0.78      2.78 o
  -9   7   5        0.59        3.43      2.12 o
  -8   7   5        3.05        2.28      2.18 o
  -7   7   5      320.87      300.78     12.34 o
  -6   7   5       26.09       28.53      2.18 o
  -5   7   5       28.73       28.87      2.18 o
  -4   7   5        1.54        4.44      2.14 o
  -3   7   5       34.00       40.16      2.21 o
  -2   7   5      371.67      342.87     10.46 o
  -1   7   5      251.32      282.84      4.40 o
   0   7   5      373.15      350.47     14.25 o
   1   7   5        0.15        5.94      3.93 o
   2   7   5      120.30      106.44      7.21 o
   3   7   5      106.22       93.60      4.39 o
   4   7   5       67.05       66.17      2.65 o
   5   7   5      449.60      449.25      6.89 o
   6   7   5       25.62       26.19      2.54 o
   7   7   5       11.20       11.74      2.65 o
  -9   8   5        4.70        5.06      2.64 o
  -8   8   5        0.10        1.22      2.22 o
  -7   8   5      194.51      174.98     11.25 o
  -6   8   5       36.28       36.24      2.71 o
  -5   8   5      237.03      216.28     10.32 o
  -4   8   5       88.90      103.52      4.50 o
  -3   8   5        1.44        4.39      2.04 o
  -2   8   5        7.70       11.88      2.75 o
  -1   8   5        2.84        6.80      3.53 o
   0   8   5      180.04      173.64      5.45 o
   1   8   5       27.47       26.18      4.34 o
   2   8   5      103.23      107.49      8.59 o
   3   8   5      132.62      127.00      5.15 o
   4   8   5       39.93       35.86      2.65 o
   5   8   5        4.44        7.30      2.50 o
   6   8   5       23.70       27.49      2.52 o
   7   8   5        6.79       10.20      2.46 o
  -8   9   5       25.78       26.13      2.51 o
  -7   9   5        0.76        1.07      2.05 o
  -6   9   5        8.25       10.64      2.07 o
  -5   9   5       13.25       11.07      2.04 o
  -4   9   5        0.85        2.10      2.02 o
  -3   9   5       35.63       44.92      2.63 o
  -2   9   5       91.40       88.93      5.22 o
  -1   9   5       19.71       24.52      3.78 o
   0   9   5        1.71        8.23      4.64 o
   1   9   5       34.83       34.31     14.00 o
   2   9   5      262.03      239.27     17.56 o
   3   9   5      459.49      468.44     29.74 o
   4   9   5      159.32      171.22      4.57 o
   5   9   5        6.65        9.07      2.52 o
   6   9   5       29.97       31.79      3.26 o
   7   9   5       14.02       11.64      2.70 o
  -8  10   5        7.92        8.28      2.12 o
  -7  10   5       42.72       39.45      2.51 o
  -6  10   5       25.43       28.79      2.21 o
  -5  10   5       57.79       56.93      3.60 o
  -4  10   5      376.71      370.22     11.18 o
  -3  10   5        5.09       10.61      2.58 o
  -2  10   5       36.24       36.45      3.31 o
  -1  10   5        4.81        6.70      3.50 o
   0  10   5        1.90       -0.15      4.28 o
   1  10   5       76.06       95.06      4.73 o
   2  10   5       12.75       18.23      3.69 o
   3  10   5      139.76      141.71      4.27 o
   4  10   5      115.46      114.56      3.43 o
   5  10   5       15.94       14.97      2.48 o
   6  10   5        2.08        3.10      2.62 o
   7  10   5       29.80       24.73      2.66 o
  -8  11   5        7.08        7.46      2.34 o
  -7  11   5       56.24       51.71      4.71 o
  -6  11   5       36.52       40.24      3.15 o
  -5  11   5        0.38        4.09      2.08 o
  -4  11   5       49.47       58.55      2.49 o
  -3  11   5        7.60       11.04      2.55 o
  -2  11   5      112.61      123.99      5.67 o
  -1  11   5       26.07       38.80      3.55 o
   0  11   5       22.45       21.19      4.24 o
   1  11   5       90.38      110.84     13.08 o
   2  11   5       43.56       52.89      4.26 o
   3  11   5        0.56        1.65      7.60 o
   4  11   5        3.38        7.96      3.19 o
   5  11   5        6.50       10.31      2.60 o
   6  11   5       38.30       38.34      2.69 o
   7  11   5       42.92       37.17      2.93 o
  -8  12   5       15.73       13.30      2.49 o
  -7  12   5       80.08       69.93      6.18 o
  -6  12   5        0.77        4.00      2.08 o
  -5  12   5        5.36        2.34      2.23 o
  -4  12   5        1.20        4.64      2.49 o
  -3  12   5       88.32       84.66      3.69 o
  -2  12   5        0.04        2.83      3.83 o
  -1  12   5       87.37       87.42      4.37 o
   0  12   5        4.79        8.06      5.97 o
   1  12   5       72.79       62.39     11.69 o
   2  12   5       18.06       17.18      4.10 o
   3  12   5        4.29       11.49      3.70 o
   4  12   5       18.72       17.75      3.60 o
   5  12   5        3.18        6.72      2.64 o
   6  12   5       35.69       40.47      2.70 o
  -7  13   5        0.66        0.14      2.24 o
  -6  13   5        4.91        1.38      2.19 o
  -5  13   5        1.34        1.47      2.11 o
  -4  13   5        7.74       12.95      3.70 o
  -3  13   5        4.95        5.43      3.35 o
  -2  13   5       54.18       53.96      3.27 o
  -1  13   5       23.12       32.92      4.07 o
   0  13   5      111.97      109.76      7.90 o
   1  13   5       80.18       92.67      6.41 o
   2  13   5       17.32       20.18      3.45 o
   3  13   5        9.92        8.77      8.10 o
   4  13   5       39.79       37.59      3.57 o
   5  13   5        5.22        9.89      2.51 o
   6  13   5        1.55        5.42      2.86 o
  -7  14   5        2.09        6.01      2.42 o
  -6  14   5        1.58        5.11      2.33 o
  -5  14   5       31.33       35.79      4.55 o
  -4  14   5        4.11        5.85      3.09 o
  -3  14   5        0.04        0.08      2.89 o
  -2  14   5        0.23        4.79      2.75 o
  -1  14   5       10.13        4.93      3.19 o
   0  14   5        1.38        9.96      3.71 o
   1  14   5       23.26       21.78      4.28 o
   2  14   5        1.51       -0.30      4.23 o
   3  14   5        0.19       -1.85      3.28 o
   4  14   5        7.08        9.83      3.40 o
   5  14   5        0.02        3.24      3.04 o
   6  14   5        0.90        1.49      2.75 o
  -7  15   5       30.28       26.84      3.47 o
  -6  15   5       11.70       13.95      2.20 o
  -5  15   5        0.02        2.68      2.63 o
  -4  15   5        0.46        1.63      2.80 o
  -3  15   5       46.61       55.14      3.13 o
  -2  15   5       11.01       14.76      3.03 o
  -1  15   5        0.80        6.08      3.16 o
   0  15   5       34.93       29.35      3.45 o
   1  15   5       23.27       15.43      4.32 o
   2  15   5        4.19       12.50      3.71 o
   3  15   5        0.61        7.04      4.16 o
   4  15   5       11.91       15.05      3.75 o
   5  15   5        4.26        4.75      3.92 o
  -6  16   5        0.03        1.15      2.38 o
  -5  16   5       11.25       12.20      2.44 o
  -4  16   5        3.07        7.63      2.58 o
  -3  16   5        3.51        4.57      2.90 o
  -2  16   5       34.71       34.41      3.24 o
  -1  16   5        7.14        9.86      3.13 o
   0  16   5        4.53        9.08      3.34 o
   1  16   5       16.65       14.73      4.21 o
   2  16   5        4.55       13.28      7.97 o
   3  16   5       38.77       40.60      3.99 o
   4  16   5       19.54       22.75      4.00 o
   5  16   5        0.52        7.57      4.34 o
  -6  17   5        2.31        7.17      2.78 o
  -5  17   5        0.10        1.63      2.46 o
  -4  17   5       10.40       12.15      3.21 o
  -3  17   5        0.02        2.43      3.27 o
  -2  17   5        0.76        6.24      3.01 o
  -1  17   5        8.77        8.97      3.42 o
   0  17   5        4.65        5.35      3.17 o
   1  17   5        0.40        4.80      4.93 o
   2  17   5        0.88        2.90      4.36 o
   3  17   5        1.21        8.78      4.29 o
   4  17   5       30.98       32.29      4.48 o
  -5  18   5        1.79        5.90      2.71 o
  -4  18   5        3.73        5.58      3.00 o
  -3  18   5        1.31        6.78      4.12 o
  -2  18   5       17.44       20.50      3.41 o
  -1  18   5        0.05       -0.47      3.39 o
   0  18   5        0.05        6.22      3.59 o
   1  18   5        8.07       14.27      5.50 o
   2  18   5        0.20        6.41      6.78 o
   3  18   5        4.70        3.12      4.35 o
   4  18   5        0.02       -2.67      4.06 o
  -4  19   5       18.32       16.86      3.20 o
  -3  19   5        0.02        1.77      3.04 o
  -2  19   5       60.73       53.26      5.31 o
  -1  19   5        0.00        5.16      3.50 o
   0  19   5        0.57        6.71      3.10 o
   1  19   5       16.12       14.44      3.50 o
   2  19   5        0.05        5.36      3.97 o
   3  19   5        0.12        4.62      4.53 o
  -3  20   5        4.80        6.38      3.65 o
  -2  20   5        0.13        3.14      3.26 o
  -1  20   5        0.61        2.94      3.58 o
   0  20   5        0.00        0.21      3.51 o
   1  20   5        0.03        1.25      4.30 o
   2  20   5        2.71        9.03      4.64 o
  -1  21   5        2.85        2.82      3.73 o
   0  21   5        0.11        5.05      3.87 o
  -9   0   6       18.78       18.83      2.76 o
  -8   0   6        6.76        6.41      2.28 o
  -7   0   6       24.86       29.45      3.57 o
  -6   0   6      590.07      646.90     46.22 o
  -5   0   6      189.42      184.09      9.10 o
  -4   0   6        6.55        6.23      2.42 o
  -3   0   6       20.59       34.18      2.66 o
  -2   0   6        3.46        3.28      2.67 o
  -1   0   6       32.48       19.97      3.26 o
   0   0   6       23.27       30.90      4.41 o
   1   0   6      628.24      604.86     38.54 o
   2   0   6        0.80        4.09      4.39 o
   3   0   6      117.48      134.26      4.29 o
   4   0   6        0.20        5.37      4.12 o
   5   0   6       39.61       36.93      6.60 o
   6   0   6      153.91      147.15     17.25 o
   7   0   6        0.23        1.54      5.71 o
  -9   1   6       51.56       51.17      4.03 o
  -8   1   6        0.04       -1.61      1.68 o
  -7   1   6       54.22       48.82      3.07 o
  -6   1   6      806.42      842.77     37.69 o
  -5   1   6        1.54        6.54      1.75 o
  -4   1   6      214.49      256.98      6.96 o
  -3   1   6      205.73      246.86      5.66 o
  -2   1   6      227.61      222.98      4.93 o
  -1   1   6      236.11      226.27      4.76 o
   0   1   6       12.64       21.43      3.21 o
   1   1   6      293.78      297.76      7.87 o
   2   1   6       18.96       18.10      3.11 o
   3   1   6        2.76        4.64      2.83 o
   4   1   6       19.41       14.98      2.99 o
   5   1   6       10.12       13.18      2.72 o
   6   1   6       11.15       12.24      3.20 o
   7   1   6        6.98       10.33      2.85 o
  -9   2   6        9.59        7.21      2.05 o
  -8   2   6       54.34       53.98      2.82 o
  -7   2   6      104.59      107.86      8.36 o
  -6   2   6        0.36        1.26      1.72 o
  -5   2   6       94.34       86.21      2.75 o
  -4   2   6       90.57      103.74      3.33 o
  -3   2   6       12.85       28.81      2.05 o
  -2   2   6      251.27      265.80      6.91 o
  -1   2   6      213.85      281.96      9.15 o
   0   2   6      809.71      781.05     12.86 o
   1   2   6        0.60        1.56      3.28 o
   2   2   6       15.22       16.55      3.23 o
   3   2   6      132.71      112.71      3.13 o
   4   2   6       66.67       48.13      2.87 o
   5   2   6       33.96       33.30      2.67 o
   6   2   6        1.44        1.52      2.82 o
   7   2   6       22.96       23.58      3.07 o
  -9   3   6        6.78       10.40      2.27 o
  -8   3   6        4.38        4.39      1.93 o
  -7   3   6      101.32      103.20      5.83 o
  -6   3   6      607.89      623.55     32.58 o
  -5   3   6       46.84       47.75      2.59 o
  -4   3   6       28.16       31.97      2.03 o
  -3   3   6        4.12        4.88      2.00 o
  -2   3   6     1059.16     1255.82     43.84 o
  -1   3   6        0.13        1.36      2.53 o
   0   3   6      291.68      236.19      4.17 o
   1   3   6       21.14       21.90      3.18 o
   2   3   6      477.52      466.49     14.93 o
   3   3   6        0.01        1.13      3.19 o
   4   3   6       97.00       84.20      3.00 o
   5   3   6       14.22       14.88      3.20 o
   6   3   6       26.20       26.56      2.81 o
   7   3   6        7.41        9.86      3.02 o
  -9   4   6        5.87        4.08      2.29 o
  -8   4   6        1.32        1.46      2.54 o
  -7   4   6       16.18       11.44      2.09 o
  -6   4   6       11.17       15.73      2.16 o
  -5   4   6      311.18      323.19     17.84 o
  -4   4   6       31.14       36.69      2.16 o
  -3   4   6       80.03       73.00      5.49 o
  -2   4   6      479.90      497.56     18.26 o
  -1   4   6       11.72       11.23      2.46 o
   0   4   6       90.84      100.84      3.04 o
   1   4   6       40.95       35.59      3.41 o
   2   4   6       20.25       29.89      3.49 o
   3   4   6      191.68      164.07      4.22 o
   4   4   6       15.18       17.93      2.72 o
   5   4   6        6.71        8.05      2.77 o
   6   4   6        2.55        3.52      2.71 o
   7   4   6       11.71       19.55      2.96 o
  -9   5   6       40.00       38.87      4.08 o
  -8   5   6        0.03        1.99      2.74 o
  -7   5   6        9.64       10.51      2.09 o
  -6   5   6      290.68      284.85     15.76 o
  -5   5   6        2.82        2.56      2.04 o
  -4   5   6        4.28       10.57      2.28 o
  -3   5   6      110.82      101.71      3.91 o
  -2   5   6        1.08        2.79      2.23 o
  -1   5   6       92.09       91.77      2.69 o
   0   5   6       39.92       48.59      3.64 o
   1   5   6       12.00       20.81      3.87 o
   2   5   6       39.26       29.49      3.65 o
   3   5   6      146.95      119.56      3.21 o
   4   5   6      101.14       88.20      2.88 o
   5   5   6      108.73      105.26      3.19 o
   6   5   6        7.57       10.83      2.69 o
   7   5   6        2.10        4.04      2.90 o
  -9   6   6       25.33       25.64      2.74 o
  -8   6   6       25.33       27.24      2.17 o
  -7   6   6       38.18       34.20      2.62 o
  -6   6   6        2.94        3.62      2.13 o
  -5   6   6      516.52      512.16     27.03 o
  -4   6   6       25.05       27.89      3.43 o
  -3   6   6      157.83      149.05      4.06 o
  -2   6   6        7.33        5.60      2.37 o
  -1   6   6       59.50       74.20      2.76 o
   0   6   6        9.11       14.65      3.52 o
   1   6   6      127.70      110.05     10.44 o
   2   6   6      325.27      305.83     17.96 o
   3   6   6       10.15       14.96      2.90 o
   4   6   6       35.43       42.11      2.82 o
   5   6   6       15.96       16.25      2.63 o
   6   6   6        1.82        2.97      2.65 o
   7   6   6       34.07       37.48      3.10 o
  -9   7   6        2.13        5.70      2.43 o
  -8   7   6        6.24       10.14      2.21 o
  -7   7   6       14.20       15.74      2.24 o
  -6   7   6        5.74        4.59      2.07 o
  -5   7   6      900.76      927.87     51.17 o
  -4   7   6        0.14       -2.24      2.06 o
  -3   7   6        8.51       11.31      2.35 o
  -2   7   6      380.70      373.03     12.95 o
  -1   7   6      407.26      383.64      5.85 o
   0   7   6       41.14       29.12      4.60 o
   1   7   6       31.46       30.86      5.19 o
   2   7   6       43.29       41.29     10.44 o
   3   7   6      172.21      181.61      5.56 o
   4   7   6        0.98        1.31      2.70 o
   5   7   6        1.66        2.17      2.76 o
   6   7   6        3.23        4.17      2.66 o
   7   7   6       98.32       90.54      4.60 o
  -8   8   6        1.31        1.10      2.33 o
  -7   8   6       36.28       34.51      2.70 o
  -6   8   6       13.26       14.48      2.07 o
  -5   8   6       73.13       73.80      4.38 o
  -4   8   6      177.74      173.89     10.04 o
  -3   8   6        0.26        3.00      2.08 o
  -2   8   6      165.65      169.80      5.97 o
  -1   8   6       93.80      108.96      3.37 o
   0   8   6       28.65       27.11      4.53 o
   1   8   6      366.11      335.08     32.97 o
   2   8   6       95.87       84.84      8.08 o
   3   8   6       87.28       93.64     10.18 o
   4   8   6       75.56       67.01      2.96 o
   5   8   6       17.36       20.76      2.73 o
   6   8   6        6.89        8.20      2.81 o
   7   8   6        0.66        4.69      2.89 o
  -8   9   6        3.26        8.28      2.39 o
  -7   9   6       17.92       15.53      2.28 o
  -6   9   6        1.37        3.83      2.61 o
  -5   9   6       76.65       89.07      4.41 o
  -4   9   6      192.39      194.28     10.99 o
  -3   9   6       22.66       24.22      2.27 o
  -2   9   6        6.31        4.49      2.72 o
  -1   9   6      208.89      215.71      4.70 o
   0   9   6        0.46        2.42      6.66 o
   1   9   6       94.46       90.55      4.27 o
   2   9   6       77.54       74.14      7.69 o
   3   9   6       43.71       46.95      4.60 o
   4   9   6       43.87       49.10      2.70 o
   5   9   6      110.02      111.31      2.90 o
   6   9   6       21.11       21.70      2.84 o
  -8  10   6        0.01        3.40      2.30 o
  -7  10   6       24.47       31.37      3.00 o
  -6  10   6       20.15       23.65      2.07 o
  -5  10   6      128.78      122.70      6.59 o
  -4  10   6       25.18       30.08      2.31 o
  -3  10   6        7.68        9.88      2.38 o
  -2  10   6        7.05       11.33      2.84 o
  -1  10   6      100.23      101.03      4.37 o
   0  10   6        1.41       -2.86      4.50 o
   1  10   6       64.99       60.43      4.55 o
   2  10   6      234.90      226.08     15.43 o
   3  10   6       43.98       42.32      4.01 o
   4  10   6        0.71        7.42      3.35 o
   5  10   6        5.62        8.85      2.85 o
   6  10   6       43.83       44.28      3.51 o
  -8  11   6       27.93       21.32      2.40 o
  -7  11   6        1.48        2.08      2.24 o
  -6  11   6        9.86       13.02      2.07 o
  -5  11   6       32.90       29.76      3.00 o
  -4  11   6      154.05      161.41      9.96 o
  -3  11   6       33.58       34.87      2.58 o
  -2  11   6       16.20       10.78      3.35 o
  -1  11   6       29.22       37.58      4.14 o
   0  11   6       12.89       20.49      4.49 o
   1  11   6       18.37       12.33      4.37 o
   2  11   6        0.84        0.26      3.62 o
   3  11   6       12.64       12.09      6.57 o
   4  11   6       46.84       56.92      3.33 o
   5  11   6       38.29       40.21      2.96 o
   6  11   6       15.34       18.15      3.02 o
  -7  12   6        3.44        2.85      2.23 o
  -6  12   6        2.68        4.52      2.10 o
  -5  12   6       11.38       16.32      2.28 o
  -4  12   6      155.07      164.60      7.75 o
  -3  12   6       20.40       26.06      2.85 o
  -2  12   6       23.56       26.44      4.22 o
  -1  12   6        0.77        3.28      3.89 o
   0  12   6      111.24       95.91      4.20 o
   1  12   6        4.46        7.25      4.53 o
   2  12   6        2.19        8.60      3.75 o
   3  12   6      149.02      147.97     17.83 o
   4  12   6        0.73       -2.80      3.91 o
   5  12   6        3.61        7.65      3.14 o
   6  12   6        7.82       13.36      3.16 o
  -7  13   6        3.87        9.93      2.43 o
  -6  13   6        4.46        1.58      2.07 o
  -5  13   6       11.91       19.20      2.39 o
  -4  13   6        1.43        3.29      2.08 o
  -3  13   6       25.86       26.79      2.75 o
  -2  13   6        0.17        6.40      3.44 o
  -1  13   6       27.18       31.70      3.69 o
   0  13   6        0.20        9.61      9.15 o
   1  13   6       22.96       12.53      3.47 o
   2  13   6      135.46      147.73     16.60 o
   3  13   6       29.96       37.20      5.70 o
   4  13   6        4.37        5.84      4.03 o
   5  13   6        0.98        1.29      3.16 o
  -7  14   6        0.14        1.25      2.45 o
  -6  14   6        2.46       -1.09      2.76 o
  -5  14   6       12.96       17.12      2.25 o
  -4  14   6       16.66       21.19      2.32 o
  -3  14   6      102.73       98.07      5.07 o
  -2  14   6       45.45       41.54      3.28 o
  -1  14   6       12.19       15.29      3.51 o
   0  14   6        0.06        1.57      4.33 o
   1  14   6        0.41        5.98      6.50 o
   2  14   6      225.36      215.32     19.10 o
   3  14   6        0.53       -2.75      4.25 o
   4  14   6        5.68        8.17      7.87 o
   5  14   6        1.66        2.25      3.03 o
  -6  15   6        2.49        1.21      2.35 o
  -5  15   6       10.74       15.14      2.40 o
  -4  15   6        5.55        6.73      2.74 o
  -3  15   6       34.49       33.73      3.36 o
  -2  15   6       76.75       68.64      4.34 o
  -1  15   6        2.79        7.66      3.81 o
   0  15   6        1.50        1.08      8.25 o
   1  15   6       31.16       38.43      5.86 o
   2  15   6        0.01        2.90      4.38 o
   3  15   6        3.09        4.94      4.31 o
   4  15   6      108.09       99.01      4.58 o
   5  15   6        2.79        4.24      3.47 o
  -6  16   6        7.90        7.34      2.43 o
  -5  16   6       10.51        7.13      2.43 o
  -4  16   6       11.64       15.08      2.67 o
  -3  16   6       14.64       11.11      3.38 o
  -2  16   6       73.41       72.66      4.06 o
  -1  16   6        0.00        1.03      3.82 o
   0  16   6        5.74        4.55      3.81 o
   1  16   6       20.05       21.89      4.39 o
   2  16   6       31.11       26.99      4.40 o
   3  16   6        4.55        5.04      4.04 o
   4  16   6        8.88        5.24      4.07 o
  -5  17   6        1.65        1.25      2.59 o
  -4  17   6       14.45       12.44      2.73 o
  -3  17   6       16.38       17.99      3.42 o
  -2  17   6       49.83       48.49      4.15 o
  -1  17   6        2.77        8.07      3.71 o
   0  17   6        1.54        8.76      4.90 o
   1  17   6        6.03        7.09      4.44 o
   2  17   6        5.47        7.37      4.72 o
   3  17   6       12.11       12.12      4.77 o
  -4  18   6       11.33       12.98      3.07 o
  -3  18   6        3.76        0.43      3.41 o
  -2  18   6       14.94       14.85      3.37 o
  -1  18   6       41.43       39.00      3.96 o
   0  18   6       22.33       20.15      4.47 o
   1  18   6        0.49        9.39      4.42 o
   2  18   6       10.36       15.47      4.23 o
   3  18   6       12.99        5.59      4.72 o
  -4  19   6        2.44        0.45      2.86 o
  -3  19   6        3.35        7.38      3.32 o
  -2  19   6       16.43       15.55      3.72 o
  -1  19   6        0.06        1.77      3.50 o
   0  19   6        5.62        3.35      4.75 o
   1  19   6       10.37        5.31      3.70 o
   2  19   6        0.26        7.40      3.77 o
  -2  20   6        1.99       -1.95      3.54 o
  -1  20   6       12.57       12.22      3.61 o
   0  20   6        0.82        4.18      4.64 o
  -9   1   7        3.35        2.02      1.94 o
  -8   1   7       15.57       10.85      1.74 o
  -7   1   7        3.86        4.50      1.96 o
  -6   1   7        0.40        1.79      1.83 o
  -5   1   7       79.64       93.06      4.01 o
  -4   1   7       21.90       23.33      1.77 o
  -3   1   7       32.15       35.08      1.97 o
  -2   1   7      170.58      169.52      6.53 o
  -1   1   7      109.56      110.38      2.65 o
   0   1   7      125.27      119.39      3.33 o
   1   1   7      110.55      120.60      4.27 o
   2   1   7       12.90        8.34      2.99 o
   3   1   7        2.71        0.40      3.03 o
   4   1   7      126.01      102.53      3.92 o
   5   1   7        2.91        5.23      2.89 o
   6   1   7       18.11       16.17      3.38 o
   7   1   7        4.54        5.14      3.28 o
  -9   2   7       30.34       20.05      2.99 o
  -8   2   7       20.62       15.97      2.07 o
  -7   2   7       14.04       14.07      1.76 o
  -6   2   7       36.06       40.90      1.77 o
  -5   2   7      180.54      186.27      9.40 o
  -4   2   7       23.44       32.16      1.93 o
  -3   2   7        3.00        4.44      2.04 o
  -2   2   7      155.47      171.61      5.07 o
  -1   2   7        0.33        3.31      2.57 o
   0   2   7      106.03      114.75      3.18 o
   1   2   7      221.08      200.56      4.03 o
   2   2   7        1.61        1.94      3.42 o
   3   2   7        9.97       11.01      3.13 o
   4   2   7       42.44       30.78      3.07 o
   5   2   7       19.35       12.23      2.91 o
   6   2   7        0.30        2.55      3.31 o
   7   2   7       66.01       67.41      5.94 o
  -9   3   7       16.17       10.58      2.53 o
  -8   3   7        1.98        0.19      2.38 o
  -7   3   7        5.79        8.57      1.93 o
  -6   3   7      186.92      201.77     13.20 o
  -5   3   7       28.41       30.10      2.11 o
  -4   3   7        0.07        2.91      2.00 o
  -3   3   7       40.69       50.95      3.06 o
  -2   3   7       92.92       94.57      4.09 o
  -1   3   7       13.37       16.20      2.73 o
   0   3   7        5.20       10.77      2.89 o
   1   3   7        5.63        3.77      3.27 o
   2   3   7        0.70        6.42      3.27 o
   3   3   7        0.37        3.26      2.98 o
   4   3   7       14.89        9.62      2.97 o
   5   3   7       80.17       76.87      3.45 o
   6   3   7        0.23        1.07      3.02 o
   7   3   7        1.67        1.92      3.09 o
  -9   4   7       17.00       13.81      3.27 o
  -8   4   7        0.30        6.53      2.61 o
  -7   4   7       26.06       23.74      4.17 o
  -6   4   7       80.49       83.50      6.00 o
  -5   4   7       39.89       39.47      4.11 o
  -4   4   7       33.56       29.95      2.01 o
  -3   4   7       36.13       35.26      3.07 o
  -2   4   7        0.36        0.47      2.21 o
  -1   4   7       16.05       12.20      2.63 o
   0   4   7      133.60      134.63      3.24 o
   1   4   7       46.45       46.46      3.12 o
   2   4   7      120.81      110.60      3.93 o
   3   4   7        1.84        6.37      3.29 o
   4   4   7       12.55       19.35      3.33 o
   5   4   7       19.42       22.87      3.06 o
   6   4   7        0.57        4.28      3.18 o
   7   4   7        5.39        6.16      3.33 o
  -9   5   7        0.00        2.59      2.30 o
  -8   5   7        4.97        7.43      2.12 o
  -7   5   7       47.27       41.68      2.40 o
  -6   5   7        9.67       14.63      2.15 o
  -5   5   7       91.92       98.35      6.03 o
  -4   5   7        0.03        0.55      2.14 o
  -3   5   7       14.81       15.14      2.20 o
  -2   5   7       89.84       85.35      4.16 o
  -1   5   7      129.55      120.61      3.97 o
   0   5   7      511.56      493.87     12.33 o
   1   5   7        2.01        8.89      3.22 o
   2   5   7       43.87       53.28      4.02 o
   3   5   7      129.78      121.00      3.85 o
   4   5   7       19.64       19.74      3.04 o
   5   5   7        2.60        5.72      2.92 o
   6   5   7        0.07        5.03      3.25 o
   7   5   7       25.40       26.51      3.42 o
  -8   6   7        3.16        4.35      2.33 o
  -7   6   7        4.56        5.63      2.21 o
  -6   6   7       53.05       49.91      3.73 o
  -5   6   7       58.88       63.73      4.64 o
  -4   6   7        1.80        4.06      2.14 o
  -3   6   7       19.92       21.65      2.27 o
  -2   6   7       18.99       16.00      2.38 o
  -1   6   7       14.53       21.02      2.68 o
   0   6   7       55.38       58.25      4.77 o
   1   6   7      319.62      306.91     19.52 o
   2   6   7        5.31        9.91      3.91 o
   3   6   7       59.45       48.07      3.40 o
   4   6   7       56.35       49.52      3.29 o
   5   6   7       34.26       40.09      3.08 o
   6   6   7        2.92        3.90      3.09 o
  -8   7   7        5.21        9.79      2.38 o
  -7   7   7        0.56        3.30      2.32 o
  -6   7   7        0.28        5.03      2.14 o
  -5   7   7      207.28      217.29     15.47 o
  -4   7   7        3.43        1.40      2.30 o
  -3   7   7       19.18       25.35      2.32 o
  -2   7   7      115.80      106.73      3.77 o
  -1   7   7       24.00       18.01      2.66 o
   0   7   7        0.11        2.49      3.46 o
   1   7   7        2.91        5.80      3.59 o
   2   7   7       99.35      105.43      7.24 o
   3   7   7      528.12      471.79     21.86 o
   4   7   7        1.47        6.81      3.09 o
   5   7   7        0.73        4.42      3.11 o
   6   7   7       27.76       28.83      3.18 o
  -8   8   7        1.15        3.26      2.29 o
  -7   8   7        2.08        5.31      2.15 o
  -6   8   7       27.74       27.34      3.76 o
  -5   8   7      255.39      256.49     16.02 o
  -4   8   7       33.80       31.61      2.57 o
  -3   8   7        1.75        6.24      2.21 o
  -2   8   7       20.27       22.66      2.45 o
  -1   8   7      401.92      396.39      9.60 o
   0   8   7       70.35       71.67      3.68 o
   1   8   7       35.63       33.09      4.45 o
   2   8   7        1.56        1.69      4.30 o
   3   8   7       85.23       76.88      3.79 o
   4   8   7        0.00        6.40      3.29 o
   5   8   7        0.73        0.35      2.99 o
   6   8   7        4.22        5.78      3.12 o
  -8   9   7        8.12        7.46      2.44 o
  -7   9   7        3.27        3.60      2.13 o
  -6   9   7       25.14       16.81      2.77 o
  -5   9   7        3.27        2.05      2.11 o
  -4   9   7       39.46       40.77      3.73 o
  -3   9   7       14.40       11.23      2.32 o
  -2   9   7       29.02       26.17      2.57 o
  -1   9   7      314.51      278.72     10.80 o
   0   9   7       29.62       35.17      4.00 o
   1   9   7      243.86      219.56     13.63 o
   2   9   7      597.57      600.78     71.53 o
   3   9   7      144.49      131.51      8.91 o
   4   9   7       13.38       14.71      3.22 o
   5   9   7       15.19       14.40      3.16 o
   6   9   7       10.03        9.78      2.98 o
  -8  10   7        9.23       11.46      2.43 o
  -7  10   7        0.03        6.79      2.18 o
  -6  10   7        0.03        1.78      2.18 o
  -5  10   7        0.72        3.60      1.98 o
  -4  10   7       95.76       97.89      6.07 o
  -3  10   7       15.13       17.84      2.49 o
  -2  10   7       62.47       70.19      4.75 o
  -1  10   7       73.01       75.42      6.52 o
   0  10   7       40.03       35.50      3.94 o
   1  10   7        0.00        8.64      6.76 o
   2  10   7       23.36       31.87      5.18 o
   3  10   7       27.50       24.20      4.21 o
   4  10   7       42.61       42.43      2.96 o
   5  10   7       26.76       19.69      3.40 o
   6  10   7        0.18        4.57      3.36 o
  -7  11   7        3.49        4.84      2.34 o
  -6  11   7        0.04        2.35      2.23 o
  -5  11   7      113.87      112.49     10.84 o
  -4  11   7       97.50       96.37      7.24 o
  -3  11   7        6.23        7.75      2.19 o
  -2  11   7        7.87        9.56      3.16 o
  -1  11   7       10.76       16.52      4.47 o
   0  11   7      113.77      119.96     16.45 o
   1  11   7       31.96       34.13      8.23 o
   2  11   7       28.23       33.16      4.23 o
   3  11   7        2.69        3.14      4.15 o
   4  11   7       34.51       38.08      3.65 o
   5  11   7        0.41        3.39      3.13 o
  -7  12   7        8.28        2.25      2.44 o
  -6  12   7        0.09       -1.94      2.22 o
  -5  12   7       51.33       49.17      4.55 o
  -4  12   7      138.45      135.49      9.93 o
  -3  12   7       29.16       28.21      2.49 o
  -2  12   7      111.53      105.37      4.54 o
  -1  12   7      473.39      455.38      5.53 o
   0  12   7       85.46       90.26      7.23 o
   1  12   7        2.73        4.96      6.55 o
   2  12   7       21.53       18.17      6.66 o
   3  12   7        2.37       -0.95      4.05 o
   4  12   7        0.54        3.89      3.63 o
   5  12   7        4.14        8.09      3.35 o
  -7  13   7        0.20        2.04      2.53 o
  -6  13   7        7.46        7.82      2.48 o
  -5  13   7        0.91        5.18      2.38 o
  -4  13   7       39.59       43.15      5.19 o
  -3  13   7        4.02        3.13      2.66 o
  -2  13   7      186.64      184.01      9.68 o
  -1  13   7       41.21       38.08      4.56 o
   0  13   7        5.63        6.69      3.80 o
   1  13   7        0.66       -1.63      4.29 o
   2  13   7        0.36        7.54      3.43 o
   3  13   7        0.02        9.05      4.16 o
   4  13   7        0.05        6.37      4.21 o
   5  13   7        0.88        2.32      3.51 o
  -6  14   7        3.57        4.70      2.70 o
  -5  14   7        0.31        5.61      2.48 o
  -4  14   7        7.70        9.47      2.31 o
  -3  14   7        0.95        3.45      2.86 o
  -2  14   7       42.43       39.48      3.69 o
  -1  14   7      158.41      166.71      5.64 o
   0  14   7        0.77        8.76      4.64 o
   1  14   7        4.03        6.05      4.33 o
   2  14   7        1.10        6.43      3.96 o
   3  14   7       17.57        8.85      4.23 o
   4  14   7       13.32       20.84      4.40 o
  -6  15   7        1.73        2.09      2.33 o
  -5  15   7       24.92       19.29      2.60 o
  -4  15   7        0.19        2.65      2.52 o
  -3  15   7        3.56       11.45      2.88 o
  -2  15   7       39.13       33.23      6.20 o
  -1  15   7        0.22       -2.48      6.18 o
   0  15   7       14.41       12.83     10.42 o
   1  15   7       13.26        7.29      4.46 o
   2  15   7       40.62       39.28      5.79 o
   3  15   7        9.55        1.59      4.46 o
   4  15   7        3.72        0.15      4.08 o
  -5  16   7        7.17        9.15      2.42 o
  -4  16   7       68.31       68.52      5.64 o
  -3  16   7        1.85        3.54      2.94 o
  -2  16   7        8.53        7.76      3.31 o
  -1  16   7       76.33       68.23      4.83 o
   0  16   7       20.78       14.80      4.37 o
   1  16   7       25.63       29.70      6.35 o
   2  16   7       37.95       33.34      5.72 o
   3  16   7        0.01        8.26      6.85 o
  -4  17   7       44.28       44.17      4.02 o
  -3  17   7        2.17        4.60      3.07 o
  -2  17   7       69.61       52.74      5.74 o
  -1  17   7        2.37       12.09      3.96 o
   0  17   7       12.18       14.87      4.48 o
   1  17   7       14.64       18.18      4.19 o
   2  17   7        6.40       11.21      4.67 o
  -4  18   7        8.94       12.36      2.78 o
  -3  18   7       31.64       21.94      3.02 o
  -2  18   7       17.82       10.35      3.92 o
  -1  18   7        0.68        1.20      4.13 o
   0  18   7        5.83        9.37      3.78 o
   1  18   7        7.84        4.56      4.02 o
  -2  19   7        0.69        0.68      4.04 o
  -1  19   7        0.46        5.26      4.58 o
   0  19   7        0.63        5.82      4.78 o
  -8   0   8        4.44        5.54      2.66 o
  -7   0   8       21.33       21.58      2.92 o
  -6   0   8       23.07       26.28      2.70 o
  -5   0   8      202.68      211.36     13.68 o
  -4   0   8       44.30       31.46      3.39 o
  -3   0   8       59.46       53.96      3.69 o
  -2   0   8        6.64       24.59      3.61 o
  -1   0   8      324.03      310.04     17.32 o
   0   0   8     2226.89     2132.24     65.61 o
   1   0   8        0.03        3.12      4.82 o
   2   0   8       30.71       29.97      4.62 o
   3   0   8      145.61      139.24      4.42 o
   4   0   8       51.55       44.77      4.28 o
   5   0   8        3.20        1.77      4.51 o
   6   0   8       12.69       10.82      4.52 o
  -8   1   8       14.76       10.62      2.27 o
  -7   1   8        6.38        7.74      1.89 o
  -6   1   8        0.01        2.51      1.94 o
  -5   1   8        4.23        5.03      1.86 o
  -4   1   8        5.92        9.67      1.85 o
  -3   1   8      127.60      124.79      4.76 o
  -2   1   8        0.89        4.34      2.25 o
  -1   1   8      106.72      106.01      4.84 o
   0   1   8      545.66      529.51      6.99 o
   1   1   8       69.54       74.29      3.47 o
   2   1   8       13.83       13.37      3.30 o
   3   1   8        0.44        0.90      3.08 o
   4   1   8      273.16      226.84      3.73 o
   5   1   8        1.39        5.50      3.02 o
   6   1   8        0.93        1.87      3.78 o
  -8   2   8       11.09       10.63      2.34 o
  -7   2   8       14.13       12.66      2.96 o
  -6   2   8       77.43       76.25      5.12 o
  -5   2   8       94.31      102.91      6.04 o
  -4   2   8       14.47       21.13      2.18 o
  -3   2   8        0.23        2.96      2.09 o
  -2   2   8       14.80       17.57      2.43 o
  -1   2   8       50.56       52.78      2.77 o
   0   2   8       84.21       78.43      3.26 o
   1   2   8       43.40       42.72      3.64 o
   2   2   8        1.94        3.57      3.44 o
   3   2   8       49.15       50.70      3.68 o
   4   2   8        8.58       11.27      3.23 o
   5   2   8       80.66       78.19      5.40 o
   6   2   8        3.70        7.64      3.98 o
  -8   3   8        1.87        1.84      2.52 o
  -7   3   8       20.11       24.24      3.17 o
  -6   3   8       32.27       29.17      2.01 o
  -5   3   8       31.44       36.02      3.29 o
  -4   3   8        3.97        5.08      2.17 o
  -3   3   8        8.57        7.62      2.29 o
  -2   3   8       90.72       92.77      4.88 o
  -1   3   8      549.28      555.70     17.11 o
   0   3   8      424.17      452.38      7.99 o
   1   3   8       85.84       80.09      3.56 o
   2   3   8       24.20       21.76      3.62 o
   3   3   8      377.62      322.00      9.50 o
   4   3   8        3.34        6.33      3.18 o
   5   3   8        3.10        3.08      3.66 o
   6   3   8       15.91       20.45      3.37 o
  -8   4   8        5.17        5.31      2.61 o
  -7   4   8       18.20       17.85      3.21 o
  -6   4   8       25.83       22.50      2.21 o
  -5   4   8       31.39       28.41      2.16 o
  -4   4   8       64.26       59.11      3.20 o
  -3   4   8       83.12       84.29      7.84 o
  -2   4   8       26.42       33.64      2.54 o
  -1   4   8      594.72      586.42     20.54 o
   0   4   8      485.82      485.14     11.92 o
   1   4   8       21.98       21.32      3.19 o
   2   4   8        5.29        7.60      3.30 o
   3   4   8       10.29        9.89      3.51 o
   4   4   8       17.66       20.68      6.28 o
   5   4   8       26.39       21.72      3.30 o
   6   4   8        6.78        7.94      3.35 o
  -8   5   8        2.75        3.64      3.31 o
  -7   5   8       47.78       39.67      4.08 o
  -6   5   8        3.56        5.46      2.17 o
  -5   5   8       11.81       10.02      2.17 o
  -4   5   8      138.25      113.29      8.95 o
  -3   5   8        0.75        3.17      2.22 o
  -2   5   8        0.12        1.71      2.68 o
  -1   5   8      330.55      328.16     15.98 o
   0   5   8       76.75       67.03      3.15 o
   1   5   8     1244.71     1202.77     33.57 o
   2   5   8       12.31        8.36      3.63 o
   3   5   8       10.85       12.99      3.61 o
   4   5   8       16.72       18.00      3.36 o
   5   5   8       13.74       12.66      3.35 o
   6   5   8        3.06        5.49      3.66 o
  -8   6   8       10.00       11.02      2.55 o
  -7   6   8        0.34        3.74      2.22 o
  -6   6   8        0.09        1.75      2.10 o
  -5   6   8       25.04       25.45      2.25 o
  -4   6   8      158.58      143.06     12.23 o
  -3   6   8       25.05       19.59      2.35 o
  -2   6   8       39.21       41.65      2.49 o
  -1   6   8       35.60       34.00      2.88 o
   0   6   8      425.89      427.78     15.40 o
   1   6   8        2.25       -1.59      3.46 o
   2   6   8        1.17        4.27      3.64 o
   3   6   8       24.77       21.24      3.78 o
   4   6   8        0.02        2.27      3.50 o
   5   6   8       20.31       24.40      3.68 o
   6   6   8       14.06        8.63      3.55 o
  -8   7   8        4.32        6.07      2.33 o
  -7   7   8       26.71       27.02      2.24 o
  -6   7   8        0.16        2.73      2.21 o
  -5   7   8       33.19       33.94      2.53 o
  -4   7   8      101.91       99.85      7.56 o
  -3   7   8       18.92       16.85      2.20 o
  -2   7   8       23.24       19.67      2.36 o
  -1   7   8      229.51      238.12      6.59 o
   0   7   8      191.97      200.58      9.34 o
   1   7   8       24.46       27.98      3.33 o
   2   7   8      304.90      294.70     21.71 o
   3   7   8        0.59        5.28      3.69 o
   4   7   8        4.46        4.74      3.76 o
   5   7   8       23.82       25.00      3.56 o
  -8   8   8        2.07       -0.51      2.47 o
  -7   8   8        7.68       10.10      2.29 o
  -6   8   8       11.00       10.66      2.24 o
  -5   8   8        3.63        3.13      2.22 o
  -4   8   8        8.80        6.08      2.30 o
  -3   8   8       25.32       27.68      3.76 o
  -2   8   8       61.29       54.91      3.51 o
  -1   8   8      333.56      331.21     18.16 o
   0   8   8      211.95      212.83      9.98 o
   1   8   8       91.67       89.35      3.93 o
   2   8   8      117.26      116.91      9.27 o
   3   8   8        6.94       11.41      4.05 o
   4   8   8        9.40       14.59      5.81 o
   5   8   8        8.93       13.57      3.89 o
  -7   9   8        2.54        3.63      2.20 o
  -6   9   8        1.36        6.70      2.29 o
  -5   9   8      104.37      100.71      9.69 o
  -4   9   8        9.82       10.50      2.23 o
  -3   9   8        9.21       17.78      2.36 o
  -2   9   8       57.32       58.20      2.69 o
  -1   9   8      275.70      275.61     15.57 o
   0   9   8      102.57       93.85      6.06 o
   1   9   8       57.95       64.39      3.83 o
   2   9   8       18.24       15.16      3.79 o
   3   9   8       14.17       11.36      5.22 o
   4   9   8        0.97        5.60      3.68 o
   5   9   8        0.27        3.93      3.87 o
  -7  10   8        4.10        5.40      2.28 o
  -6  10   8        5.84        7.35      2.21 o
  -5  10   8       12.24        9.50      2.32 o
  -4  10   8        4.01        3.98      2.29 o
  -3  10   8        2.12        3.54      2.38 o
  -2  10   8        4.44       10.70      2.55 o
  -1  10   8       22.20       22.49      3.33 o
   0  10   8       18.11       14.56      3.46 o
   1  10   8        1.48        0.42      3.59 o
   2  10   8        5.75        6.06      4.32 o
   3  10   8       48.86       43.51      4.29 o
   4  10   8        0.25        3.10      3.52 o
   5  10   8        1.06        4.78      3.58 o
  -7  11   8        0.01        3.31      2.45 o
  -6  11   8        1.31        3.60      2.39 o
  -5  11   8        9.15       11.51      2.44 o
  -4  11   8       24.09       22.75      2.31 o
  -3  11   8        9.52       11.85      3.02 o
  -2  11   8        8.00        7.59      2.63 o
  -1  11   8       85.25       77.82      3.64 o
   0  11   8        1.10        4.25      3.44 o
   1  11   8       17.18       23.90      4.24 o
   2  11   8      114.40      101.66      4.80 o
   3  11   8        3.17       -1.04      7.99 o
   4  11   8        0.06        6.25      3.19 o
  -7  12   8        2.20        8.34      2.58 o
  -6  12   8        5.53        5.48      2.48 o
  -5  12   8        0.66        2.56      2.39 o
  -4  12   8        4.89        6.51      2.40 o
  -3  12   8        3.44        7.01      2.51 o
  -2  12   8      146.55      151.48      9.36 o
  -1  12   8       53.09       51.98      3.78 o
   0  12   8       15.88       16.57      4.26 o
   1  12   8       13.05       15.01      6.02 o
   2  12   8       27.22       30.21      7.41 o
   3  12   8       20.55       17.97      3.87 o
   4  12   8        7.57       11.12      3.96 o
  -6  13   8        0.64        2.26      2.44 o
  -5  13   8       80.68       69.68      6.58 o
  -4  13   8        1.76        6.72      2.41 o
  -3  13   8        1.55        1.33      2.55 o
  -2  13   8      178.45      144.95      4.86 o
  -1  13   8        2.35        2.50      3.11 o
   0  13   8       19.59       22.02      3.77 o
   1  13   8        0.28       11.12      4.29 o
   2  13   8        0.45        6.38      4.29 o
   3  13   8        0.14        1.61      4.31 o
   4  13   8        0.13        6.05      3.98 o
  -6  14   8        1.33        4.90      2.52 o
  -5  14   8        1.71        3.50      2.59 o
  -4  14   8        3.80        0.67      2.48 o
  -3  14   8        0.85        5.54      2.63 o
  -2  14   8        0.34        2.12      2.97 o
  -1  14   8        5.67        7.01      5.73 o
   0  14   8       25.46       31.64      4.39 o
   1  14   8        0.01       -0.63      3.51 o
   2  14   8        0.05       -0.41      3.46 o
   3  14   8       40.32       41.53      4.70 o
  -5  15   8        3.52        3.33      2.60 o
  -4  15   8        0.23       -3.51      2.37 o
  -3  15   8       17.21       18.87      2.83 o
  -2  15   8       14.56       18.77      3.42 o
  -1  15   8        1.75        4.22      4.38 o
   0  15   8        0.68        3.46      3.86 o
   1  15   8        1.82       10.71      3.87 o
   2  15   8        0.12        8.99      4.52 o
   3  15   8       12.29       13.56      7.48 o
  -4  16   8       25.13       22.05      2.86 o
  -3  16   8        2.11        1.15      2.63 o
  -2  16   8       27.24       15.86      3.83 o
  -1  16   8       38.63       30.86      4.60 o
   0  16   8        0.89        4.62      4.48 o
   1  16   8        0.33       -2.29      4.57 o
   2  16   8        2.19        6.08      4.57 o
  -3  17   8       36.50       28.00      3.33 o
  -2  17   8       20.47       16.47      4.32 o
  -1  17   8       13.62       10.69      4.63 o
   0  17   8        0.23        3.22      5.47 o
   1  17   8        0.21        3.44      4.27 o
  -1  18   8        1.70        6.99      5.73 o
  -8   1   9        7.50        6.42      2.15 o
  -7   1   9        2.01        6.99      2.29 o
  -6   1   9        0.20        2.58      2.08 o
  -5   1   9       10.61        8.40      2.04 o
  -4   1   9      314.86      297.65     17.04 o
  -3   1   9      143.16      150.94      6.17 o
  -2   1   9       41.18       46.38      2.83 o
  -1   1   9        1.37        5.37      2.98 o
   0   1   9       83.19       88.55      3.72 o
   1   1   9       16.58       15.18      3.38 o
   2   1   9      184.79      175.90      3.79 o
   3   1   9       14.81       12.96      3.35 o
   4   1   9        1.99        2.75      3.12 o
   5   1   9        1.12        2.68      3.62 o
  -8   2   9        2.07        2.27      2.55 o
  -7   2   9       19.77       20.10      2.48 o
  -6   2   9        6.22        9.85      1.99 o
  -5   2   9       10.05       10.84      2.06 o
  -4   2   9       73.63       80.59      4.63 o
  -3   2   9      186.17      181.75      9.75 o
  -2   2   9        8.83        9.80      2.54 o
  -1   2   9      175.35      172.18      6.41 o
   0   2   9     1356.85     1368.61     17.37 o
   1   2   9       65.28       70.63      3.56 o
   2   2   9        2.80        5.01      3.44 o
   3   2   9       71.79       67.31      3.53 o
   4   2   9        2.92        4.20      3.24 o
   5   2   9        4.41        4.89      3.54 o
  -8   3   9        6.14        5.18      2.83 o
  -7   3   9        0.71        3.88      2.54 o
  -6   3   9        2.40        2.85      2.15 o
  -5   3   9        3.60        3.97      2.47 o
  -4   3   9      152.41      128.23      8.77 o
  -3   3   9        9.00       10.46      2.31 o
  -2   3   9        8.82       12.64      2.53 o
  -1   3   9      189.92      198.74      6.78 o
   0   3   9        2.75        6.90      3.19 o
   1   3   9      230.70      233.57      5.20 o
   2   3   9       13.76       12.45      3.29 o
   3   3   9       18.83       15.44      3.61 o
   4   3   9       69.87       54.28      4.29 o
   5   3   9        6.94        8.57      4.23 o
  -8   4   9        0.23        2.52      2.47 o
  -7   4   9        0.60        4.61      2.56 o
  -6   4   9       22.38       24.98      3.87 o
  -5   4   9       64.98       56.48      7.15 o
  -4   4   9        2.50        4.10      2.45 o
  -3   4   9       46.38       49.66      5.45 o
  -2   4   9        0.81        1.24      2.57 o
  -1   4   9        0.97        5.49      2.68 o
   0   4   9      191.37      192.06      3.27 o
   1   4   9      165.62      166.64      3.84 o
   2   4   9        3.19        6.16      3.63 o
   3   4   9       13.83       13.70      3.61 o
   4   4   9       54.97       51.02      4.20 o
   5   4   9        0.42        4.29      3.72 o
  -8   5   9        8.18        7.29      2.38 o
  -7   5   9        0.91        1.19      2.23 o
  -6   5   9        5.08        7.93      2.27 o
  -5   5   9       11.30        9.63      2.27 o
  -4   5   9        5.56        3.78      2.29 o
  -3   5   9       17.06       16.97      2.34 o
  -2   5   9        4.24        4.66      2.70 o
  -1   5   9        1.71        3.58      2.86 o
   0   5   9      151.83      158.14      3.34 o
   1   5   9       40.31       42.31      3.85 o
   2   5   9        0.13        6.26      3.80 o
   3   5   9       11.23        8.03      3.73 o
   4   5   9        9.20       10.53      3.58 o
   5   5   9        7.29        5.77      3.82 o
  -7   6   9        4.29        3.67      2.26 o
  -6   6   9        3.29        4.83      2.09 o
  -5   6   9        0.12        2.72      2.23 o
  -4   6   9        0.00        1.62      2.35 o
  -3   6   9       21.82       14.16      2.35 o
  -2   6   9        4.65        8.23      2.56 o
  -1   6   9      205.04      192.15      9.69 o
   0   6   9      148.54      140.88      6.85 o
   1   6   9      177.69      189.84      5.02 o
   2   6   9       30.20       35.83      3.92 o
   3   6   9        0.66        2.02      4.10 o
   4   6   9       68.55       71.33      4.55 o
   5   6   9        2.66        4.17      4.01 o
  -7   7   9        1.00        1.89      2.29 o
  -6   7   9        9.81        9.67      2.90 o
  -5   7   9       15.24       12.66      2.10 o
  -4   7   9       22.30       20.06      2.46 o
  -3   7   9        0.01        3.03      2.51 o
  -2   7   9       49.67       53.69      4.13 o
  -1   7   9      211.94      224.91      8.46 o
   0   7   9      161.91      174.41      7.28 o
   1   7   9      508.56      514.24     17.07 o
   2   7   9       11.64       15.05      4.47 o
   3   7   9        3.05        8.17      4.18 o
   4   7   9        0.00        3.63      4.15 o
   5   7   9        0.26        6.08      4.58 o
  -7   8   9       10.35        9.99      2.40 o
  -6   8   9        0.02        1.41      2.26 o
  -5   8   9       44.68       32.86      2.90 o
  -4   8   9       19.08       18.35      2.93 o
  -3   8   9      142.20      130.02      9.26 o
  -2   8   9        0.99        0.75      2.62 o
  -1   8   9       24.73       31.96      2.92 o
   0   8   9        2.07        2.71      3.15 o
   1   8   9       16.89       19.37      4.79 o
   2   8   9       54.74       59.73      4.39 o
   3   8   9        8.41        8.86      3.66 o
   4   8   9        5.48        5.21      4.43 o
  -7   9   9        2.99        3.04      2.46 o
  -6   9   9        6.32        6.51      2.29 o
  -5   9   9        1.06        6.20      3.08 o
  -4   9   9        1.83        0.96      2.28 o
  -3   9   9        0.01        1.80      2.40 o
  -2   9   9      124.92      123.62      5.67 o
  -1   9   9       11.43       12.05      3.44 o
   0   9   9        3.80        8.23      3.07 o
   1   9   9        3.24        7.25      3.32 o
   2   9   9       17.93       14.66      3.96 o
   3   9   9       13.01       12.88      3.91 o
   4   9   9        9.69       13.70      4.12 o
  -7  10   9        0.05        1.43      2.54 o
  -6  10   9        9.63        7.60      2.45 o
  -5  10   9        0.08        2.91      2.15 o
  -4  10   9        0.21        5.20      2.30 o
  -3  10   9       18.16       20.65      2.59 o
  -2  10   9       82.65       79.41      5.72 o
  -1  10   9        4.49        7.61      2.84 o
   0  10   9        3.14        3.25      3.15 o
   1  10   9       47.81       46.85      4.36 o
   2  10   9        7.25        9.24      3.86 o
   3  10   9       16.11       16.00      4.48 o
   4  10   9        6.95       10.75      4.11 o
  -6  11   9        0.03        1.89      2.32 o
  -5  11   9        0.03        2.75      2.31 o
  -4  11   9        0.00        2.68      2.42 o
  -3  11   9        0.07        5.06      2.40 o
  -2  11   9        0.69       -1.93      3.71 o
  -1  11   9        5.72        8.55      2.89 o
   0  11   9       17.39       20.24      3.71 o
   1  11   9        8.00       10.43      3.72 o
   2  11   9       72.77       72.49      7.49 o
   3  11   9       22.49       19.85      3.68 o
  -6  12   9        1.89        4.98      2.66 o
  -5  12   9       12.46        9.19      2.40 o
  -4  12   9        1.48        4.63      2.41 o
  -3  12   9        2.89        8.45      2.50 o
  -2  12   9        0.36        1.08      2.69 o
  -1  12   9       43.29       38.65      3.19 o
   0  12   9        5.96        9.75      3.51 o
   1  12   9        0.45        3.73      3.20 o
   2  12   9       16.08       13.51      3.60 o
   3  12   9       16.80       22.12      4.17 o
  -5  13   9        0.83        0.86      2.52 o
  -4  13   9       21.73       20.73      2.74 o
  -3  13   9        5.65        7.29      2.55 o
  -2  13   9        5.24        9.16      3.03 o
  -1  13   9        1.92        2.85      3.57 o
   0  13   9        6.82       10.32      3.62 o
   1  13   9       13.24       12.81      3.70 o
   2  13   9        2.38        4.35     11.78 o
   3  13   9        0.68        6.03      4.65 o
  -5  14   9       16.11       12.77      2.56 o
  -4  14   9        0.23        3.31      2.61 o
  -3  14   9        6.68        6.20      2.87 o
  -2  14   9        2.80        4.24      2.79 o
  -1  14   9        1.30       -2.90      3.19 o
   0  14   9        6.81        7.37      4.82 o
   1  14   9        5.71        7.31      3.86 o
   2  14   9       16.62       15.64      3.86 o
  -4  15   9        0.02        3.54      2.80 o
  -3  15   9       21.10       22.15      2.85 o
  -2  15   9        1.55       -2.20      2.99 o
  -1  15   9        8.58        6.01      3.74 o
   0  15   9        3.13        5.03      3.74 o
   1  15   9        3.23        0.62      3.96 o
  -3  16   9       14.11       13.66      3.53 o
  -2  16   9        2.31        5.59      3.01 o
  -1  16   9        0.37        8.59      3.55 o
   0  16   9        0.82        0.24      3.82 o
  -7   0  10        0.11        3.05      3.43 o
  -6   0  10        8.18        5.69      2.86 o
  -5   0  10       26.06       19.99      3.61 o
  -4   0  10        5.00       11.31      3.41 o
  -3   0  10       30.27       28.00      4.36 o
  -2   0  10      122.63      133.08      9.34 o
  -1   0  10       28.44       29.31      4.86 o
   0   0  10       75.99       85.24      4.88 o
   1   0  10       80.75       93.00      4.99 o
   2   0  10        6.50       12.85      4.97 o
   3   0  10        1.28        6.00      4.77 o
   4   0  10        7.97       -1.41      5.04 o
  -7   1  10       12.47       15.22      2.47 o
  -6   1  10        0.81        6.00      2.26 o
  -5   1  10        2.28        3.55      2.17 o
  -4   1  10       78.58       72.96      4.70 o
  -3   1  10        0.54        4.27      2.68 o
  -2   1  10       21.00       17.68      2.95 o
  -1   1  10       11.15       10.52      3.19 o
   0   1  10        2.05        4.30      3.44 o
   1   1  10       33.75       43.03      3.53 o
   2   1  10       42.41       43.57      3.49 o
   3   1  10        9.06        8.29      3.58 o
   4   1  10        0.62        2.73      3.64 o
  -7   2  10        0.66        1.03      2.36 o
  -6   2  10       27.65       23.10      2.39 o
  -5   2  10       26.76       26.80      2.19 o
  -4   2  10        6.43        6.16      2.36 o
  -3   2  10        9.87       13.42      2.55 o
  -2   2  10        9.84       11.07      2.92 o
  -1   2  10       67.80       85.69      3.21 o
   0   2  10      136.23      142.03      3.89 o
   1   2  10       23.02       23.11      3.54 o
   2   2  10        2.58        5.17      3.55 o
   3   2  10       19.79       19.67      3.74 o
   4   2  10        9.90        6.86      3.75 o
  -7   3  10        0.71        2.70      2.42 o
  -6   3  10       22.49       27.00      4.84 o
  -5   3  10       14.05       15.24      2.72 o
  -4   3  10       86.84       79.57      6.94 o
  -3   3  10        1.36        2.23      2.40 o
  -2   3  10       63.48       75.07      3.91 o
  -1   3  10       55.99       60.08      3.21 o
   0   3  10      340.27      354.06      6.10 o
   1   3  10       40.07       41.84      3.54 o
   2   3  10        9.36       14.50      3.68 o
   3   3  10        1.25        4.86      3.54 o
   4   3  10        9.93        7.08      3.76 o
  -7   4  10       10.08        7.50      2.37 o
  -6   4  10        0.91        5.31      2.32 o
  -5   4  10        1.61        2.54      2.21 o
  -4   4  10       44.91       37.29      3.35 o
  -3   4  10       28.71       32.41      3.21 o
  -2   4  10        0.69        0.10      2.65 o
  -1   4  10       37.97       40.77      2.74 o
   0   4  10       35.10       45.75      3.21 o
   1   4  10        0.47        0.10      3.40 o
   2   4  10       10.40       11.97      3.52 o
   3   4  10       16.74       13.06      4.47 o
   4   4  10        0.38        1.43      4.06 o
  -7   5  10        2.52        4.62      2.54 o
  -6   5  10        8.82       10.55      2.33 o
  -5   5  10        1.17        4.79      2.41 o
  -4   5  10        9.29        7.20      2.47 o
  -3   5  10       86.46       86.75      8.02 o
  -2   5  10        4.94        7.64      2.75 o
  -1   5  10       80.55       95.64      5.11 o
   0   5  10        9.59       10.83      3.29 o
   1   5  10        0.58        7.59      4.49 o
   2   5  10        9.89        5.70      4.39 o
   3   5  10       20.89       19.53      4.36 o
   4   5  10       11.29       13.10      4.23 o
  -7   6  10        1.07        5.49      2.43 o
  -6   6  10        0.15        5.05      2.51 o
  -5   6  10        0.25        5.28      2.22 o
  -4   6  10        0.52        4.28      2.46 o
  -3   6  10      148.17      136.16     12.47 o
  -2   6  10        2.00        3.72      2.68 o
  -1   6  10       17.45       21.17      3.01 o
   0   6  10        7.70        5.08      3.53 o
   1   6  10        6.28        4.84      3.76 o
   2   6  10        2.09        1.27      5.71 o
   3   6  10        7.75       12.68      4.29 o
   4   6  10        0.90        5.79      4.43 o
  -7   7  10        9.67        7.58      2.50 o
  -6   7  10        2.98        3.31      2.48 o
  -5   7  10        0.00        4.61      2.47 o
  -4   7  10       10.42       11.48      3.09 o
  -3   7  10       48.00       45.19      4.33 o
  -2   7  10       26.20       25.36      2.76 o
  -1   7  10        3.24        4.98      3.07 o
   0   7  10       46.14       43.64      3.39 o
   1   7  10      147.11      147.61      4.77 o
   2   7  10        2.65        6.83      4.52 o
   3   7  10       16.73       18.73      4.39 o
   4   7  10        1.80       -0.34      4.75 o
  -6   8  10       18.30       19.37      3.00 o
  -5   8  10       23.45       18.48      2.66 o
  -4   8  10        9.83       10.79      2.43 o
  -3   8  10        2.82        4.88      2.52 o
  -2   8  10      177.65      184.11      9.10 o
  -1   8  10        6.24        4.05      3.13 o
   0   8  10       29.44       29.53      3.36 o
   1   8  10       20.45       23.58      3.62 o
   2   8  10        3.86        8.01      3.99 o
   3   8  10        3.77        4.14      5.14 o
  -6   9  10        0.49        1.23      2.58 o
  -5   9  10        5.26        5.66      2.49 o
  -4   9  10       25.92       24.42      3.56 o
  -3   9  10       58.21       48.52      2.97 o
  -2   9  10        0.68        2.66      2.91 o
  -1   9  10        6.82        5.99      3.70 o
   0   9  10        1.36        1.63      3.16 o
   1   9  10       16.65       21.09      3.58 o
   2   9  10        6.28        5.75      3.91 o
   3   9  10        3.27        3.54      4.18 o
  -6  10  10        7.37        9.24      2.68 o
  -5  10  10        0.09        1.32      2.61 o
  -4  10  10       14.95       14.26      3.36 o
  -3  10  10        3.49        3.23      2.63 o
  -2  10  10        0.07        1.02      2.97 o
  -1  10  10        1.76        3.12      3.11 o
   0  10  10       24.71       22.86      3.29 o
   1  10  10      104.27      105.37      6.10 o
   2  10  10        9.47       18.15      3.95 o
   3  10  10        4.28        7.72      3.91 o
  -5  11  10        0.11        2.44      2.49 o
  -4  11  10        0.05        4.61      2.62 o
  -3  11  10       33.84       32.88      2.80 o
  -2  11  10       28.21       28.82      3.20 o
  -1  11  10        5.52        8.60      3.20 o
   0  11  10        0.74        4.29      3.32 o
   1  11  10       29.34       28.33      3.47 o
   2  11  10        7.57        8.46      3.72 o
  -5  12  10        5.65        6.02      2.82 o
  -4  12  10        1.48        7.90      2.69 o
  -3  12  10        3.41        2.97      3.00 o
  -2  12  10        5.55        6.91      3.19 o
  -1  12  10        6.55        8.77      3.18 o
   0  12  10        3.05        2.69      3.33 o
   1  12  10       68.55       66.13      6.61 o
   2  12  10       11.30       11.11      4.25 o
  -4  13  10        0.00       -0.41      2.68 o
  -3  13  10       10.50       11.45      2.88 o
  -2  13  10        5.34        3.32      3.11 o
  -1  13  10        4.54        5.55      3.12 o
   0  13  10        0.60        2.81      3.33 o
   1  13  10        0.76        4.34      3.61 o
  -3  14  10        1.58        2.46      2.94 o
  -2  14  10       25.31       23.37      3.15 o
  -1  14  10        0.51        7.09      3.09 o
   0  14  10        7.22        8.86      3.49 o
  -6   1  11        6.40        8.17      2.49 o
  -5   1  11        6.33        8.64      2.59 o
  -4   1  11        8.03        7.90      2.96 o
  -3   1  11       26.33       27.10      2.80 o
  -2   1  11        6.86        9.01      2.93 o
  -1   1  11        9.35        6.54      3.34 o
   0   1  11       52.84       54.61      3.53 o
   1   1  11       11.60       13.10      3.57 o
   2   1  11        0.01        0.79      3.61 o
   3   1  11        2.11        7.64      3.87 o
  -6   2  11        5.84        4.25      2.91 o
  -5   2  11        5.94        7.00      2.56 o
  -4   2  11        0.39        4.32      2.47 o
  -3   2  11        5.57        5.87      2.82 o
  -2   2  11        6.20        7.52      2.97 o
  -1   2  11        2.12        6.32      3.41 o
   0   2  11       11.75       14.65      3.52 o
   1   2  11       34.03       34.02      3.34 o
   2   2  11       26.48       30.89      3.74 o
   3   2  11        3.61        6.93      3.88 o
  -6   3  11        2.37        5.16      2.47 o
  -5   3  11        0.01        2.13      2.72 o
  -4   3  11        2.31        4.48      2.54 o
  -3   3  11        2.45        3.42      2.55 o
  -2   3  11        0.00        4.95      2.89 o
  -1   3  11        0.26        2.28      3.10 o
   0   3  11        3.66        1.54      3.40 o
   1   3  11       38.87       40.93      3.65 o
   2   3  11        2.81        4.65      3.83 o
   3   3  11       12.65       12.90      3.87 o
  -6   4  11        0.27        5.42      2.48 o
  -5   4  11        1.57        3.57      2.44 o
  -4   4  11        0.45        4.35      2.74 o
  -3   4  11        3.97        3.33      2.88 o
  -2   4  11        1.25        5.04      2.76 o
  -1   4  11       25.07       29.24      3.26 o
   0   4  11        1.00        2.82      3.45 o
   1   4  11        0.66        4.06      3.79 o
   2   4  11       14.37       15.50      4.18 o
   3   4  11        2.19        6.33      4.46 o
  -6   5  11        6.87        4.67      2.63 o
  -5   5  11        4.71        5.78      2.55 o
  -4   5  11        9.23        5.79      2.55 o
  -3   5  11        1.16        5.25      2.69 o
  -2   5  11       19.25       19.24      3.14 o
  -1   5  11        0.08        3.17      3.36 o
   0   5  11        1.72        5.91      3.46 o
   1   5  11       53.08       54.92      4.42 o
   2   5  11       24.68       36.05      4.55 o
   3   5  11        2.90       -2.97      7.05 o
  -6   6  11        4.52        4.04      2.73 o
  -5   6  11        0.35        5.52      2.64 o
  -4   6  11        0.07        1.87      2.53 o
  -3   6  11        6.04        5.10      2.61 o
  -2   6  11        5.46        6.16      2.84 o
  -1   6  11        7.92        8.84      3.00 o
   0   6  11       29.28       14.46      5.21 o
   1   6  11        8.65       12.27      4.60 o
   2   6  11        9.49       10.67      4.62 o
  -5   7  11        1.18        5.49      2.59 o
  -4   7  11        9.51       10.84      2.59 o
  -3   7  11       35.51       27.00      4.16 o
  -2   7  11        9.79       13.30      2.79 o
  -1   7  11       48.85       49.36      3.49 o
   0   7  11       14.07       10.19      5.59 o
   1   7  11       17.38       19.93      4.21 o
   2   7  11       13.26       10.14      4.79 o
  -5   8  11        1.61        1.89      2.61 o
  -4   8  11        8.38        5.02      2.69 o
  -3   8  11        7.08        4.16      2.57 o
  -2   8  11       24.31       25.32      2.92 o
  -1   8  11        9.74       11.39      3.22 o
   0   8  11        5.17        6.90      3.54 o
   1   8  11        5.81       10.69      4.12 o
   2   8  11        7.70       10.35      4.86 o
  -5   9  11        0.36        1.06      2.70 o
  -4   9  11       15.81       13.07      2.92 o
  -3   9  11        2.33        2.47      2.82 o
  -2   9  11       10.96       11.41      3.31 o
  -1   9  11        2.73        3.06      3.28 o
   0   9  11        0.24        0.69      3.65 o
   1   9  11       21.61       24.44      6.60 o
  -4  10  11        0.76        2.05      2.77 o
  -3  10  11        3.26        5.04      2.81 o
  -2  10  11       16.80       17.11      3.28 o
  -1  10  11        2.13        2.20      3.32 o
   0  10  11        0.18       -1.31      3.43 o
   1  10  11       13.75       24.67      3.89 o
  -3  11  11        1.83        2.31      3.01 o
  -2  11  11       23.56       18.08      3.35 o
  -1  11  11        0.05        1.74      3.38 o
   0  11  11        2.39        3.26      3.31 o
  -2  12  11        3.81        4.02      3.22 o
  -1  12  11        1.42        0.41      3.13 o
  -5   0  12        1.55        8.01      3.75 o
  -4   0  12        5.16        5.20      5.16 o
  -3   0  12        0.61        2.17      4.60 o
  -2   0  12        0.37        1.73      5.23 o
  -1   0  12       22.70       23.93      5.08 o
   0   0  12        1.72        1.13      4.79 o
   1   0  12        0.94        3.87      5.31 o
   2   0  12      177.73      163.82      6.42 o
  -5   1  12        2.32        5.64      2.96 o
  -4   1  12        1.18        3.82      2.97 o
  -3   1  12        3.09        4.78      3.43 o
  -2   1  12        1.16        0.48      3.18 o
  -1   1  12        2.37        1.28      3.43 o
   0   1  12        1.03        3.39      3.55 o
   1   1  12       42.22       41.33      3.96 o
  -5   2  12        0.86        1.43      3.30 o
  -4   2  12        0.65        1.74      3.00 o
  -3   2  12        1.09        4.78      3.05 o
  -2   2  12        1.84        1.75      3.30 o
  -1   2  12       19.01       18.98      3.48 o
   0   2  12       20.97       23.92      3.84 o
   1   2  12        1.15        2.16      3.81 o
  -5   3  12        2.17        7.90      3.06 o
  -4   3  12        8.76       10.75      3.44 o
  -3   3  12        0.73        3.57      3.01 o
  -2   3  12        0.29        2.28      3.06 o
  -1   3  12        0.20        0.70      3.44 o
   0   3  12        0.37        3.65      3.51 o
   1   3  12        7.80       10.42      4.05 o
  -5   4  12        0.13        3.87      2.70 o
  -4   4  12        0.12        0.40      2.54 o
  -3   4  12       15.31       12.78      3.02 o
  -2   4  12        5.76        9.13      3.11 o
  -1   4  12        2.32        3.61      3.29 o
   0   4  12        2.03        5.22      3.86 o
   1   4  12       70.74       64.60      4.40 o
  -4   5  12        1.90        4.29      2.80 o
  -3   5  12       20.08       17.65      3.80 o
  -2   5  12       17.66       19.01      3.22 o
  -1   5  12       12.12       12.48      3.71 o
   0   5  12        4.42        4.59      4.20 o
   1   5  12       24.17       29.74      4.87 o
  -4   6  12        0.36        5.38      2.90 o
  -3   6  12        5.60        3.76      2.89 o
  -2   6  12        3.76        5.06      2.96 o
  -1   6  12        0.32        2.73      3.98 o
   0   6  12        7.00        5.94      4.36 o
  -4   7  12        1.77       -0.24      2.97 o
  -3   7  12       36.80       43.59      3.68 o
  -2   7  12        3.44        1.80      2.99 o
  -1   7  12        1.54        3.23      3.56 o
   0   7  12        2.12        2.80      4.32 o
  -3   8  12       11.08       11.79      3.06 o
  -2   8  12        5.63        8.81      3.40 o
  -1   8  12       14.01       10.54      3.63 o
 
